# Supplementary material for: Using fecal immunochemical tubes for the analysis of the gut microbiome has the potential to improve colorectal cancer screening
Source: Sci Rep. 2021 Oct 1;11:19603. doi: 10.1038/s41598-021-99046-w (PMC8486803; doi:10.1038/s41598-021-99046-w)
Supplement: Supplementary file 2 — Supplementary Information 2. [file 41598_2021_99046_MOESM2_ESM.xlsx]

## Sheet: S1. DNA conc and reads
Supplementary Table 1. Mean DNA concentrations and read counts ( + SD)
SampleType	meanConc ng/ul (Min-Max)	SD	mean mumber of reads after QC (Min-Max)	SD2
Fresh0 (n=30)	374,23 (147 - 640)	117.15	24971 (8612 - 40732)	6372
FIT0 (n=30)	10,43 (1,07 - 33,9)	7.94	22571 (11396 - 35020)	5284
FIT4 (n=30)	11,16 (1,27 - 27,4)	6.7	22986 (11819 - 31085)	4862
FIT7 (n=30)	13,48 (2,42 - 55)	11.35	22266 (11372 - 29100)	4148
SB0 (n=30)	44,39 (2,15 - 150)	42.18	22753 (13079 - 35691)	5627
SB4 (n=30)	44,84 (2,51 - 144)	43.9	24951 (11828 - 42246)	7014
SB7 (n=30)	38,57 (2,04 - 162)	41.51	22487 (12713 - 38656)	5715
MOCK community (n=1)	200	NA	18890	NA
Fresh NEG ( n=1)	Too low	NA	0	NA
FIT NEG (n=1)	Too low	NA	0	NA
Shield NEG (n=1)	Too low	NA	0	NA
16S NEG (n=1)	NA	NA	0	NA

## Sheet: S2. Mock Relative abundance
Supplementary Table 2. Theoretical and experimental relative abundance of MOCK community
Genus	Theoretical	Obtained
Staphylococcus	15.5	17.93
Bacillus	17.4	17.66
Escherichia-Shigella	10.1	14.24
Salmonella	10.4	13.97
Listeria	14.1	10.752
Enterococcus	9.9	10.508
Pseudomonas	4.2	9.079
Lactobacillus	18.4	5.844
Theoretical composition information:
https://files.zymoresearch.com/protocols/_d6300_zymobiomics_microbial_community_standard.pdf

## Sheet: S3. Relative abundances of DAY0
Supplementary Table 3. Relative abundances of phyla and genera in FR, FIT0, and SH0 samples
OTU ID	FIT0	FR	SB0	Kingdom	Phylum	Class	Order	Family	Genus	FR Percentage	Group based on relative abundance in FR	FIT0 Percentage	SB0 Percentage
04cd2c35ecae0c645d522dbe906ed56d	0.569614	0.594851	0.493084	Bacteria	Firmicutes	NA	NA	NA	NA	59.4851	Firmicutes	56.9614	49.3084
0e64da90784fceba337bfd5d443e9a24	3.7326e-06	3.78172e-06	0	Bacteria	Chloroflexi	NA	NA	NA	NA	0.000378172	Rare (relative abundance less than 1%)	0.00037326	0
9f14261309f8457ab62b48fe731b232a	2.4884e-06	0	6.64965e-06	Bacteria	Acidobacteria	NA	NA	NA	NA	0	Rare (relative abundance less than 1%)	0.00024884	0.000664965
b4a2b908512e5ace35b17f013667326a	0.000123296	0.000148379	0.00048254	Bacteria	Elusimicrobia	NA	NA	NA	NA	0.0148379	Rare (relative abundance less than 1%)	0.0123296	0.048254
28e9b5b867020cee3b0b452e1bc69c7a	0	2.45537e-06	1.86788e-06	Bacteria	Planctomycetes	NA	NA	NA	NA	0.000245537	Rare (relative abundance less than 1%)	0	0.000186788
919f5a40d936ab6ec676bbb11997754d	0.0436746	0.0239154	0.0478791	Bacteria	Proteobacteria	NA	NA	NA	NA	2.39154	Proteobacteria	4.36746	4.78791
17189cabe15e2a8fbead537ef7242f98	0.00130422	0.00085599	0.000938428	Bacteria	Fusobacteria	NA	NA	NA	NA	0.085599	Rare (relative abundance less than 1%)	0.130422	0.0938428
07ce15f68e76cda8430e939219c8ebae	0.00233427	0.00153357	0.00287546	Bacteria	Lentisphaerae	NA	NA	NA	NA	0.153357	Rare (relative abundance less than 1%)	0.233427	0.287546
dd28b11710a5807f00bbed93bc25f980	5.02031e-05	7.95549e-05	9.90813e-05	Bacteria	Synergistetes	NA	NA	NA	NA	0.00795549	Rare (relative abundance less than 1%)	0.00502031	0.00990813
aff25372d9a346e84ae8ea571f9282c1	0.00851525	0.00652965	0.00891272	Bacteria	Cyanobacteria	NA	NA	NA	NA	0.652965	Rare (relative abundance less than 1%)	0.851525	0.891272
c28a8c1904009322ff13fb1b2eea5c41	0.00908544	0.0187481	0.0202463	Bacteria	Verrucomicrobia	NA	NA	NA	NA	1.87481	Verrucomicrobia	0.908544	2.02463
aaed3fe05575b505d04db774537029af	0.0394512	0.0500834	0.0190285	Bacteria	Actinobacteria	NA	NA	NA	NA	5.00834	Actinobacteria	3.94512	1.90285
ee3964152a5f2a876acb3b45401726ba	0	6.67921e-06	0	Archaea	Thaumarchaeota	NA	NA	NA	NA	0.000667921	Rare (relative abundance less than 1%)	0	0
4913c2b7422f4621d78bcd57915c9a0a	0.00602217	0.00518112	0.00221975	Archaea	Euryarchaeota	NA	NA	NA	NA	0.518112	Rare (relative abundance less than 1%)	0.602217	0.221975
eb6a8bed5d479e8577967ee159b3b4b0	0.00230858	0.0041839	0.00618472	Bacteria	Tenericutes	NA	NA	NA	NA	0.41839	Rare (relative abundance less than 1%)	0.230858	0.618472
e24eeeba6c82a187b7eeeb3ce9afc760	8.06165e-06	6.44218e-05	5.3501e-05	Bacteria	Patescibacteria	NA	NA	NA	NA	0.00644218	Rare (relative abundance less than 1%)	0.000806165	0.0053501
de44d83bbdfb2c9f63edb225e08ac9a6	0	0	0	Bacteria	Epsilonbacteraeota	NA	NA	NA	NA	0	Rare (relative abundance less than 1%)	0	0
102378085ed65b889461af9d6791c0a2	0.317502	0.293813	0.397987	Bacteria	Bacteroidetes					29.3813	Bacteroidetes	31.7502	39.7987
4fb8ae324102f079f6312a81f93626f8	6.36745e-05	0.000103729	6.99437e-05	Bacteria	Firmicutes	Clostridia	Clostridiales	Lachnospiraceae	Eisenbergiella	0.0103729	Rare (relative abundance less than 1%)	0.00636745	0.00699437
7e090751ecd5d77f7f623df758ca56b5	0.000602546	0.000458609	0.000377942	Bacteria	Firmicutes	Clostridia	Clostridiales	Lachnospiraceae	Lachnospiraceae UCG-008	0.0458609	Rare (relative abundance less than 1%)	0.0602546	0.0377942
7341ab13a00a27d9b087e75945c50006	4.43734e-05	2.17901e-05	2.49579e-05	Bacteria	Firmicutes	Clostridia	Clostridiales	Lachnospiraceae	Lachnoclostridium 12	0.00217901	Rare (relative abundance less than 1%)	0.00443734	0.00249579
156bc91547e4f85473bffbdbb5886e82	0.0055029	0.00611502	0.0106137	Bacteria	Firmicutes	Clostridia	Clostridiales	Lachnospiraceae	[Eubacterium] eligens group	0.611502	Rare (relative abundance less than 1%)	0.55029	1.06137
dccc036605fa194bf8c4eab87ad00edd	0.00386686	0.00296153	0.00597696	Bacteria	Firmicutes	Clostridia	Clostridiales	Lachnospiraceae	Lachnospira	0.296153	Rare (relative abundance less than 1%)	0.386686	0.597696
1eabdef982e6fb3dca366b4fc00d476c	0.000496711	0.000840601	0.00112309	Bacteria	Firmicutes	Clostridia	Clostridiales	Lachnospiraceae	[Bacteroides] pectinophilus group	0.0840601	Rare (relative abundance less than 1%)	0.0496711	0.112309
6d5ab64fa48ba5e504485fa96a7ede4b	3.56273e-05	0.000194691	0.000191727	Bacteria	Firmicutes	Clostridia	Clostridiales	Lachnospiraceae	GCA-900066575	0.0194691	Rare (relative abundance less than 1%)	0.00356273	0.0191727
36882d2138286b4806d32168ec440d44	0.00544893	0.00374783	0.00216899	Bacteria	Firmicutes	Clostridia	Clostridiales	Lachnospiraceae	Coprococcus 1	0.374783	Rare (relative abundance less than 1%)	0.544893	0.216899
3d6f1d3d55dd7814de2cb869a5ac9b5e	0.000129468	7.02456e-05	0.000119134	Bacteria	Firmicutes	Clostridia	Clostridiales	Lachnospiraceae	Lachnospiraceae NC2004 group	0.00702456	Rare (relative abundance less than 1%)	0.0129468	0.0119134
216ab14cdcf78c599f7d25cf996cc9f5	0.128392	0.114051	0.13283	Bacteria	Bacteroidetes	Bacteroidia	Bacteroidales	Bacteroidaceae	Bacteroides	11.4051	Bacteroides	12.8392	13.283
452af94e7bd43293fa70fac351a23175	0.00663047	0.0143905	0.00758675	Bacteria	Firmicutes	Clostridia	Clostridiales	Lachnospiraceae	Coprococcus 2	1.43905	Coprococcus 2	0.663047	0.758675
1314dc91404eec306796aa6ea8550bf2	0.0034553	0.00617478	0.00681765	Bacteria	Firmicutes	Clostridia	Clostridiales	Lachnospiraceae	[Eubacterium] ruminantium group	0.617478	Rare (relative abundance less than 1%)	0.34553	0.681765
04cd2c35ecae0c645d522dbe906ed56d	0.07109	0.0688239	0.0767228	Bacteria	Firmicutes	Clostridia	Clostridiales	Ruminococcaceae	Faecalibacterium	6.88239	Faecalibacterium	7.109	7.67228
365b40202dd79cb049ade42aa67c452b	0.000996648	0.00213096	0.0015708	Bacteria	Firmicutes	Clostridia	Clostridiales	Lachnospiraceae	[Eubacterium] xylanophilum group	0.213096	Rare (relative abundance less than 1%)	0.0996648	0.15708
4e8c067c9c49759b2c27aaf33c111cc3	0.000275136	0.000301306	0.000296841	Bacteria	Firmicutes	Clostridia	Clostridiales	Lachnospiraceae	Anaerosporobacter	0.0301306	Rare (relative abundance less than 1%)	0.0275136	0.0296841
1fad48b2ea25b073e8613851629f37ca	0.0125866	0.00627189	0.00507428	Bacteria	Firmicutes	Clostridia	Clostridiales	Lachnospiraceae	Lachnospiraceae ND3007 group	0.627189	Rare (relative abundance less than 1%)	1.25866	0.507428
55ce2d6e3d67110dedb82c82b84fb381	0.00259975	0.00324302	0.00620708	Bacteria	Firmicutes	Clostridia	Clostridiales	Lachnospiraceae	Butyrivibrio	0.324302	Rare (relative abundance less than 1%)	0.259975	0.620708
6a573c3ad5695b385fd5fbb490cbf8fa	0.0589164	0.0498424	0.0330565	Bacteria	Firmicutes	Clostridia	Clostridiales	Lachnospiraceae	Blautia	4.98424	Blautia	5.89164	3.30565
29e67b74cb3b6f1b98fd0fd2d7110ee2	5.95874e-05	4.68282e-05	7.01141e-05	Bacteria	Firmicutes	Clostridia	Clostridiales	Lachnospiraceae	UC5-1-2E3	0.00468282	Rare (relative abundance less than 1%)	0.00595874	0.00701141
693074b2ba3417ceea54d2d049763b0c	0.00096194	0.000526064	0.000937969	Bacteria	Firmicutes	Clostridia	Clostridiales	Lachnospiraceae	Lachnospiraceae UCG-004	0.0526064	Rare (relative abundance less than 1%)	0.096194	0.0937969
57df34536c95e58ae6f5aebd91cdad7e	0.0211086	0.023403	0.0138417	Bacteria	Firmicutes	Clostridia	Clostridiales	Ruminococcaceae	Subdoligranulum	2.3403	Subdoligranulum	2.11086	1.38417
0bf95af0c1b160b2f1a0f6d02c6b55a5	0	1.20405e-05	0	Bacteria	Firmicutes	Clostridia	Clostridiales	Lachnospiraceae	GCA-900066755	0.00120405	Rare (relative abundance less than 1%)	0	0
b7903e997d4b6f923c0246f08669d0bd	8.68382e-06	2.14066e-05	0	Bacteria	Firmicutes	Clostridia	Clostridiales	Lachnospiraceae	Shuttleworthia	0.00214066	Rare (relative abundance less than 1%)	0.000868382	0
f5737670db441192c697e285c41b63b1	0.00224737	0.00297722	0.00295357	Bacteria	Firmicutes	Clostridia	Clostridiales	Lachnospiraceae	uncultured	0.297722	Rare (relative abundance less than 1%)	0.224737	0.295357
38da692d43572da3af945825f703a4d7	0.000123251	0.000198308	0.000115174	Bacteria	Firmicutes	Clostridia	Clostridiales	Lachnospiraceae	Sellimonas	0.0198308	Rare (relative abundance less than 1%)	0.0123251	0.0115174
b7b0d243d93e41c810f9d9ce875d8ad2	0.00848917	0.0100741	0.00604834	Bacteria	Firmicutes	Clostridia	Clostridiales	Lachnospiraceae	[Ruminococcus] torques group	1.00741	[Ruminococcus] torques group	0.848917	0.604834
8ebfa58135067f25b0442fc122d48a00	0.00122838	0.00136616	0.0012264	Bacteria	Firmicutes	Clostridia	Clostridiales	Lachnospiraceae	Lachnospiraceae UCG-001	0.136616	Rare (relative abundance less than 1%)	0.122838	0.12264
290a7d19d6d9a549a472b449d6b0a22a	0.0184676	0.0206248	0.0115368	Bacteria	Firmicutes	Clostridia	Clostridiales	Lachnospiraceae	Agathobacter	2.06248	Agathobacter	1.84676	1.15368
f889fb835c5e55e3c9d1ecf009fc1f3f	0.0216223	0.0198104	0.00889651	Bacteria	Firmicutes	Clostridia	Clostridiales	Lachnospiraceae	[Eubacterium] hallii group	1.98104	[Eubacterium] hallii group	2.16223	0.889651
9b20476d0e03d0331024334f399d7425	1.59088e-05	0	1.29555e-05	Bacteria	Firmicutes	Clostridia	Clostridiales	Lachnospiraceae	[Eubacterium] fissicatena group	0	Rare (relative abundance less than 1%)	0.00159088	0.00129555
8142c71b3110e5905c07db984a7bcd02	8.42161e-05	2.87811e-05	0	Bacteria	Firmicutes	Clostridia	Clostridiales	Lachnospiraceae	Tyzzerella 4	0.00287811	Rare (relative abundance less than 1%)	0.00842161	0
ec5ef30e062724f364ad45514174f316	0.00606388	0.00612067	0.00322196	Bacteria	Firmicutes	Clostridia	Clostridiales	Lachnospiraceae	Coprococcus 3	0.612067	Rare (relative abundance less than 1%)	0.606388	0.322196
9d926dc2965134e02c714a97f2d236cf	0.00726857	0.019573	0.0257491	Bacteria	Bacteroidetes	Bacteroidia	Bacteroidales	Rikenellaceae	Alistipes	1.9573	Alistipes	0.726857	2.57491
f4c053e67f5e56f9d8b9aa70d6519791	0.000528482	0.000334677	0.000922496	Bacteria	Firmicutes	Clostridia	Clostridiales	Lachnospiraceae	Lachnospiraceae UCG-003	0.0334677	Rare (relative abundance less than 1%)	0.0528482	0.0922496
be3a4fe21d33f19c1cbb7079d2b3f878	0.000249887	0.000224078	0.000290825	Bacteria	Firmicutes	Clostridia	Clostridiales	Lachnospiraceae	[Ruminococcus] gnavus group	0.0224078	Rare (relative abundance less than 1%)	0.0249887	0.0290825
a40cf1be29af2756ca2b26d22789f449	4.51374e-05	5.98845e-05	1.43101e-05	Bacteria	Firmicutes	Clostridia	Clostridiales	Lachnospiraceae	Acetitomaculum	0.00598845	Rare (relative abundance less than 1%)	0.00451374	0.00143101
0ede87a469a5fc938c94666da29b1d10	4.89073e-05	8.16306e-05	0.000109926	Bacteria	Firmicutes	Clostridia	Clostridiales	Lachnospiraceae	Moryella	0.00816306	Rare (relative abundance less than 1%)	0.00489073	0.0109926
c031424c8d2c7257b837321638a642d3	0.0115583	0.0175052	0.0115516	Bacteria	Firmicutes	Clostridia	Clostridiales	Lachnospiraceae	Roseburia	1.75052	Roseburia	1.15583	1.15516
0bc51d57173d04a99403903c53c39279	0.000629499	0.0010631	0.00105302	Bacteria	Firmicutes	Clostridia	Clostridiales	Lachnospiraceae	[Eubacterium] ventriosum group	0.10631	Rare (relative abundance less than 1%)	0.0629499	0.105302
0b49c4620806e826999fa8240f619a73	0.00440127	0.00453672	0.00257001	Bacteria	Firmicutes	Clostridia	Clostridiales	Lachnospiraceae	[Ruminococcus] gauvreauii group	0.453672	Rare (relative abundance less than 1%)	0.440127	0.257001
5e6b5ae64f6b145e8b5b8fd5aaae42a7	0.000104514	0.000283131	0.000373551	Bacteria	Firmicutes	Clostridia	Clostridiales	Ruminococcaceae	Oscillospira	0.0283131	Rare (relative abundance less than 1%)	0.0104514	0.0373551
ef2e0f331b28b00c3fb4cb061977f08c	0.000523817	0.00156559	0.00170254	Bacteria	Firmicutes	Clostridia	Clostridiales	Ruminococcaceae	Oscillibacter	0.156559	Rare (relative abundance less than 1%)	0.0523817	0.170254
b41f167ea76fc0bdfdcedbe3c0fd0d30	0.000133057	0.000127751	0.000195972	Bacteria	Firmicutes	Clostridia	Clostridiales	Ruminococcaceae	Ruminococcaceae UCG-009	0.0127751	Rare (relative abundance less than 1%)	0.0133057	0.0195972
644c1c84903202f0468623a7a40b682d	0	2.10493e-05	8.31929e-06	Bacteria	Firmicutes	Clostridia	Clostridiales	Ruminococcaceae	Ruminococcaceae UCG-007	0.00210493	Rare (relative abundance less than 1%)	0	0.000831929
6eb2e5e09268f3ed4c01fc2081891021	4.77099e-06	2.12727e-05	0	Bacteria	Firmicutes	Clostridia	Clostridiales	Ruminococcaceae	Papillibacter	0.00212727	Rare (relative abundance less than 1%)	0.000477099	0
83301f308e5a939e7d7f215dd7831e87	0.00230922	0.00244181	0.00123245	Bacteria	Firmicutes	Clostridia	Clostridiales	Ruminococcaceae	Intestinimonas	0.244181	Rare (relative abundance less than 1%)	0.230922	0.123245
1ddd1af0797a4cc59ee0aabd715c2126	0.000124637	0.000330471	0.000386827	Bacteria	Firmicutes	Clostridia	Clostridiales	Ruminococcaceae	Flavonifractor	0.0330471	Rare (relative abundance less than 1%)	0.0124637	0.0386827
63149a06e5658cad2c5ed56b4dab874e	0	0	0	Bacteria	Firmicutes	Clostridia	Clostridiales	Ruminococcaceae	Pseudoflavonifractor	0	Rare (relative abundance less than 1%)	0	0
d89398c8a17f915afbe23884985d8d28	1.10059e-05	2.16584e-05	2.79073e-05	Bacteria	Firmicutes	Clostridia	Clostridiales	Ruminococcaceae	Ruminiclostridium	0.00216584	Rare (relative abundance less than 1%)	0.00110059	0.00279073
734524e7100c92dca5ee9e036ca1bae4	5.22359e-05	7.40613e-05	0.000106189	Bacteria	Firmicutes	Clostridia	Clostridiales	Lachnospiraceae	[Eubacterium] oxidoreducens group	0.00740613	Rare (relative abundance less than 1%)	0.00522359	0.0106189
4872e030c93ef5d9c181498b705d067d	0.0116981	0.0214153	0.0127323	Bacteria	Firmicutes	Clostridia	Clostridiales	Ruminococcaceae	Ruminococcus 2	2.14153	Ruminococcus 2	1.16981	1.27323
566f0f54d888757635d25307e6b79d90	0.0189348	0.0152989	0.00686189	Bacteria	Firmicutes	Clostridia	Clostridiales	Lachnospiraceae	Anaerostipes	1.52989	Anaerostipes	1.89348	0.686189
beeec96ebd50ee5e7b1c7b6d903cb546	0.00377049	0.00365975	0.00551222	Bacteria	Firmicutes	Clostridia	Clostridiales	Ruminococcaceae	Ruminiclostridium 6	0.365975	Rare (relative abundance less than 1%)	0.377049	0.551222
74f3167b6e8f0da7e7326c6528fb4820	0.0128878	0.0141388	0.0169485	Bacteria	Firmicutes	Clostridia	Clostridiales	Christensenellaceae	Christensenellaceae R-7 group	1.41388	Christensenellaceae R-7 group	1.28878	1.69485
763eb351f8e0f5e8c681c965be3c7e9d	0.00762758	0.0143589	0.0158452	Bacteria	Bacteroidetes	Bacteroidia	Bacteroidales	Rikenellaceae	Rikenellaceae RC9 gut group	1.43589	Rikenellaceae RC9 gut group	0.762758	1.58452
e2a15f8de4145bbbecb08a1b81255ee9	0.00943695	0.0132271	0.0124421	Bacteria	Bacteroidetes	Bacteroidia	Bacteroidales	Barnesiellaceae	Barnesiella	1.32271	Barnesiella	0.943695	1.24421
4b3bbbd448b8894b9ebd61e59de90d12	0.00267286	0.00288717	0.00584489	Bacteria	Bacteroidetes	Bacteroidia	Bacteroidales	Muribaculaceae	uncultured organism	0.288717	Rare (relative abundance less than 1%)	0.267286	0.584489
306ff398fe60da5e1ac2c9ee5ba71c5f	0.00676404	0.00835379	0.00866337	Bacteria	Bacteroidetes	Bacteroidia	Bacteroidales	Muribaculaceae	metagenome	0.835379	Rare (relative abundance less than 1%)	0.676404	0.866337
d6fa74d59463819fba66ec3da1fe9a23	3.70494e-05	0.000168418	0.000172269	Bacteria	Bacteroidetes	Bacteroidia	Bacteroidales	F082	uncultured bacterium	0.0168418	Rare (relative abundance less than 1%)	0.00370494	0.0172269
d5ac638a7b354f49d1d2692cede2413f	0.00217881	0.00193209	0.002503	Bacteria	Bacteroidetes	Bacteroidia	Bacteroidales	Prevotellaceae	Prevotellaceae UCG-001	0.193209	Rare (relative abundance less than 1%)	0.217881	0.2503
b0dfa478e0303d6878fe38912312428e	5.51749e-06	0	0	Bacteria	Bacteroidetes	Bacteroidia	Bacteroidales	Prevotellaceae	Prevotella 6	0	Rare (relative abundance less than 1%)	0.000551749	0
316d5fed94e0b037d33ce760db5a1573	0	4.03535e-06	4.86435e-05	Bacteria	Bacteroidetes	Bacteroidia	Bacteroidales	Prevotellaceae	Prevotella	0.000403535	Rare (relative abundance less than 1%)	0	0.00486435
2cd957f9ba9a291f158a8b32a9703576	0.000176513	4.30703e-05	6.26202e-05	Bacteria	Bacteroidetes	Bacteroidia	Bacteroidales	Prevotellaceae	Prevotellaceae UCG-003	0.00430703	Rare (relative abundance less than 1%)	0.0176513	0.00626202
6523e3596c5335a6a87632820d11878d	0.000315656	0.00111921	0.00106646	Bacteria	Bacteroidetes	Bacteroidia	Bacteroidales	uncultured	gut metagenome	0.111921	Rare (relative abundance less than 1%)	0.0315656	0.106646
3eaedaaad81665361c4f5db3e7dd6ed9	2.95495e-05	3.69842e-05	2.83555e-05	Bacteria	Bacteroidetes	Bacteroidia	Bacteroidales	uncultured	uncultured bacterium	0.00369842	Rare (relative abundance less than 1%)	0.00295495	0.00283555
795c76c0305956629a470ed2489ececd	0.00337649	0.00140602	0.000686425	Bacteria	Firmicutes	Bacilli	Lactobacillales	Streptococcaceae	Lactococcus	0.140602	Rare (relative abundance less than 1%)	0.337649	0.0686425
6e80ad4e6850375ac18832fb57afa91b	0.0063077	0.00736698	0.0166883	Bacteria	Firmicutes	Negativicutes	Selenomonadales	Acidaminococcaceae	Phascolarctobacterium	0.736698	Rare (relative abundance less than 1%)	0.63077	1.66883
59f387e584df269c8dc9284a280b9d72	0.00266828	0.00235	0.00202789	Bacteria	Firmicutes	Clostridia	Clostridiales	Lachnospiraceae	CAG-56	0.235	Rare (relative abundance less than 1%)	0.266828	0.202789
660c3579edff9b972298a6f4a0b22d94	0.0016297	0.000963669	0.000765842	Bacteria	Firmicutes	Clostridia	Clostridiales	Lachnospiraceae	Lachnospiraceae FCS020 group	0.0963669	Rare (relative abundance less than 1%)	0.16297	0.0765842
b6e252c9a27024b184f7247f06f5de4f	5.40073e-06	0	0	Bacteria	Firmicutes	Clostridia	Clostridiales	Lachnospiraceae	Johnsonella	0	Rare (relative abundance less than 1%)	0.000540073	0
570e85a523ad4bbf2c1c22b8803cfb5d	0.00102779	0.000751311	0.00179968	Bacteria	Verrucomicrobia	Verrucomicrobiae	Opitutales	Puniceicoccaceae	uncultured	0.0751311	Rare (relative abundance less than 1%)	0.102779	0.179968
aeb3e80f37b56611c31698921a3b6632	0	0	3.8463e-06	Bacteria	Firmicutes	Clostridia	Clostridiales	Clostridiaceae 1	Clostridium sensu stricto 13	0	Rare (relative abundance less than 1%)	0	0.00038463
84ab338d14e1ae9c3dea136af6385b98	0.0131728	0.00808182	0.00365501	Bacteria	Firmicutes	Clostridia	Clostridiales	Clostridiaceae 1	Clostridium sensu stricto 1	0.808182	Rare (relative abundance less than 1%)	1.31728	0.365501
abdf5b130260fbd54ec55e0019e158c6	1.49529e-05	1.51117e-05	3.69987e-06	Bacteria	Firmicutes	Clostridia	Clostridiales	Ruminococcaceae	Ruminococcaceae UCG-011	0.00151117	Rare (relative abundance less than 1%)	0.00149529	0.000369987
8939415b571e561392ac35b88a59e9cb	0.00304177	0.00710835	0.00289472	Bacteria	Firmicutes	Clostridia	Clostridiales	Ruminococcaceae	Ruminococcaceae UCG-013	0.710835	Rare (relative abundance less than 1%)	0.304177	0.289472
f0d8f48ef272ab5b8874469b7a525983	2.4671e-05	6.43445e-05	0.000144766	Bacteria	Firmicutes	Clostridia	Clostridiales	Ruminococcaceae	Ruminiclostridium 1	0.00643445	Rare (relative abundance less than 1%)	0.0024671	0.0144766
0a2d40791ab09b809ff420ce92f04022	0.00622791	0.011675	0.0126097	Bacteria	Firmicutes	Clostridia	Clostridiales	Ruminococcaceae	Ruminococcaceae UCG-014	1.1675	Ruminococcaceae UCG-014	0.622791	1.26097
6fffeb85b1cdd07c869cfb8d10489b67	0.0252204	0.0133705	0.00603437	Bacteria	Firmicutes	Clostridia	Clostridiales	Peptostreptococcaceae	Romboutsia	1.33705	Romboutsia	2.52204	0.603437
84cc6ac4a3feb4ee34767ff19b6bd01f	0.000990244	0.000668834	0.000419487	Bacteria	Firmicutes	Clostridia	Clostridiales	Ruminococcaceae	Ruminococcaceae UCG-008	0.0668834	Rare (relative abundance less than 1%)	0.0990244	0.0419487
88a6a8f5574d5a352dda038e0c9821a4	3.70494e-06	2.01806e-06	0	Bacteria	Firmicutes	Clostridia	Clostridiales	Ruminococcaceae	Angelakisella	0.000201806	Rare (relative abundance less than 1%)	0.000370494	0
aaa4b99b71c11eb7d758bf9c3ba291dd	0	2.71949e-05	2.28781e-05	Bacteria	Firmicutes	Clostridia	Clostridiales	Ruminococcaceae	Hydrogenoanaerobacterium	0.00271949	Rare (relative abundance less than 1%)	0	0.00228781
43910d738cab339bb2ec7cb8f2ec9300	0	1.45503e-05	2.11079e-05	Bacteria	Firmicutes	Clostridia	Clostridiales	Ruminococcaceae	Anaerotruncus	0.00145503	Rare (relative abundance less than 1%)	0	0.00211079
53231db3979f39009caf2f523bc505bf	1.94853e-05	1.16253e-05	2.18115e-05	Bacteria	Firmicutes	Clostridia	Clostridiales	Ruminococcaceae	Phocea	0.00116253	Rare (relative abundance less than 1%)	0.00194853	0.00218115
90babb45be91b28dd6373e316223dc38	3.72967e-05	0.000143158	4.25676e-05	Bacteria	Firmicutes	Clostridia	Clostridiales	Ruminococcaceae	Candidatus Soleaferrea	0.0143158	Rare (relative abundance less than 1%)	0.00372967	0.00425676
60de0777ef8f94f046ab23250cbdc2b0	0	2.16951e-05	7.47999e-06	Bacteria	Firmicutes	Clostridia	Clostridiales	Ruminococcaceae	Acetanaerobacterium	0.00216951	Rare (relative abundance less than 1%)	0	0.000747999
f91e133e4589a8a408bb74bc3d8d1b3c	9.90917e-05	7.7065e-05	0.000224463	Bacteria	Firmicutes	Clostridia	Clostridiales	Ruminococcaceae	GCA-900066225	0.0077065	Rare (relative abundance less than 1%)	0.00990917	0.0224463
5004a37342a5f1d880c8c2caf4541499	0.00856357	0.0113656	0.0049575	Bacteria	Firmicutes	Clostridia	Clostridiales	Lachnospiraceae	Dorea	1.13656	Dorea	0.856357	0.49575
00f0d4d261ece46d40d1c526d6dbe490	3.67547e-05	7.37783e-05	1.18452e-05	Bacteria	Firmicutes	Clostridia	Clostridiales	Ruminococcaceae	UBA1819	0.00737783	Rare (relative abundance less than 1%)	0.00367547	0.00118452
7aeb545656bf562eb3646f68a8ac253c	0.000507041	0.000482564	0.000625034	Bacteria	Firmicutes	Clostridia	Clostridiales	Ruminococcaceae	Fournierella	0.0482564	Rare (relative abundance less than 1%)	0.0507041	0.0625034
adda1831f6c7943757638da38d063b9c	0	1.33984e-05	0	Bacteria	Firmicutes	Clostridia	Clostridiales	Ruminococcaceae	Pygmaiobacter	0.00133984	Rare (relative abundance less than 1%)	0	0
92538cb1b2a1059fc8b0c10a82e224e8	2.3613e-06	2.042e-05	2.27861e-05	Bacteria	Firmicutes	Clostridia	Clostridiales	Ruminococcaceae	Anaerofilum	0.002042	Rare (relative abundance less than 1%)	0.00023613	0.00227861
6e1c7cc5bfb11fad67531d2fffb4f524	0	0	0	Bacteria	Chloroflexi	Anaerolineae	SBR1031	A4b	metagenome	0	Rare (relative abundance less than 1%)	0	0
0e64da90784fceba337bfd5d443e9a24	0	0	0	Bacteria	Chloroflexi	Anaerolineae	Anaerolineales	Anaerolineaceae	uncultured	0	Rare (relative abundance less than 1%)	0	0
8c7dcc87d9708e5197af5f2487675156	0	3.80402e-06	0	Bacteria	Chloroflexi	KD4-96	uncultured Chloroflexi bacterium	uncultured Chloroflexi bacterium	uncultured Chloroflexi bacterium	0.000380402	Rare (relative abundance less than 1%)	0	0
ee07fd40a86656a297e98753ac38a3cd	3.78874e-06	0	0	Bacteria	Chloroflexi	KD4-96	metagenome	metagenome	metagenome	0	Rare (relative abundance less than 1%)	0.000378874	0
10005c2708ad710a414d435777f5f3d4	2.52583e-06	0	0	Bacteria	Acidobacteria	Subgroup 6	uncultured microorganism	uncultured microorganism	uncultured microorganism	0	Rare (relative abundance less than 1%)	0.000252583	0
6a15f8b3b2d89e3eaa81084381a04d23	0.00213585	0.000974437	0.00176318	Bacteria	Proteobacteria	Deltaproteobacteria	Desulfovibrionales	Desulfovibrionaceae	Bilophila	0.0974437	Rare (relative abundance less than 1%)	0.213585	0.176318
db1ddfb6246977fe0d747edd43a203c5	0.000119772	6.11536e-05	0.000126402	Bacteria	Proteobacteria	Deltaproteobacteria	Desulfovibrionales	Desulfovibrionaceae	Mailhella	0.00611536	Rare (relative abundance less than 1%)	0.0119772	0.0126402
4303efd21087234811439aa91d7297a8	0.000184611	0.000213659	0.000310261	Bacteria	Proteobacteria	Deltaproteobacteria	Desulfovibrionales	Desulfovibrionaceae	uncultured	0.0213659	Rare (relative abundance less than 1%)	0.0184611	0.0310261
c80c0b6ce3f1da21304517ab70d6036f	0.00272591	0.00213602	0.00211981	Bacteria	Proteobacteria	Deltaproteobacteria	Desulfovibrionales	Desulfovibrionaceae	Desulfovibrio	0.213602	Rare (relative abundance less than 1%)	0.272591	0.211981
98810b90345c1ef45c31f7bc3085677e	0	0	2.96178e-06	Bacteria	Acidobacteria	Thermoanaerobaculia	Thermoanaerobaculales	Thermoanaerobaculaceae	Subgroup 10	0	Rare (relative abundance less than 1%)	0	0.000296178
5da3f6d34d7f61b32b7467f7e37e0849	0	0	0	Bacteria	Proteobacteria	Deltaproteobacteria	Myxococcales	Polyangiaceae	Aetherobacter	0	Rare (relative abundance less than 1%)	0	0
d0b7bde06c63450ec2cc8313f4adbbc0	0	0	0	Bacteria	Proteobacteria	Deltaproteobacteria	Myxococcales	BIrii41	uncultured proteobacterium	0	Rare (relative abundance less than 1%)	0	0
1f9dd76a3857c9b896a30fe8b9672874	0	0	0	Bacteria	Proteobacteria	Deltaproteobacteria	Myxococcales	BIrii41	uncultured delta proteobacterium	0	Rare (relative abundance less than 1%)	0	0
b773a90f681a4449b14596bce08931c2	0	0	1.88324e-06	Bacteria	Acidobacteria	Acidobacteriia	Solibacterales	Solibacteraceae (Subgroup 3)	Bryobacter	0	Rare (relative abundance less than 1%)	0	0.000188324
b4a2b908512e5ace35b17f013667326a	0.000124877	0.000149809	0.000489293	Bacteria	Elusimicrobia	Elusimicrobia	Elusimicrobiales	Elusimicrobiaceae	Elusimicrobium	0.0149809	Rare (relative abundance less than 1%)	0.0124877	0.0489293
ed883d89c8db77bd5da79658aa0667cf	0	0	0	Bacteria	Acidobacteria	Blastocatellia (Subgroup 4)	Blastocatellales	Blastocatellaceae	Aridibacter	0	Rare (relative abundance less than 1%)	0	0
28e9b5b867020cee3b0b452e1bc69c7a	0	2.6733e-06	0	Bacteria	Planctomycetes	Phycisphaerae	Tepidisphaerales	CPla-3 termite group	uncultured bacterium	0.00026733	Rare (relative abundance less than 1%)	0	0
ed513fbe0226b9a409844d474b6b2547	0	0	0	Bacteria	Planctomycetes	Phycisphaerae	Tepidisphaerales	WD2101 soil group	uncultured planctomycete	0	Rare (relative abundance less than 1%)	0	0
0b56560dc1df40a751e0340eaaf4ab92	0	0	0	Bacteria	Planctomycetes	Planctomycetacia	Gemmatales	Gemmataceae	uncultured	0	Rare (relative abundance less than 1%)	0	0
cdc97ccf21fa2342b3d95a9cdca416c5	0	0	1.88324e-06	Bacteria	Planctomycetes	Planctomycetacia	Gemmatales	Gemmataceae	Gemmata	0	Rare (relative abundance less than 1%)	0	0.000188324
d8639e2953285b9768914dbe583e15f0	0	0	0	Bacteria	Planctomycetes	Planctomycetacia	Planctomycetales	uncultured	metagenome	0	Rare (relative abundance less than 1%)	0	0
1b4b9ab10a776c7d352bc60b07c0eda7	0	0	0	Bacteria	Planctomycetes	Planctomycetacia	Planctomycetales	Rubinisphaeraceae	SH-PL14	0	Rare (relative abundance less than 1%)	0	0
69e43a1a2cddfffc74c4186def9828d0	0	0	0	Bacteria	Verrucomicrobia	Verrucomicrobiae	Pedosphaerales	Pedosphaeraceae	ADurb.Bin063-1	0	Rare (relative abundance less than 1%)	0	0
cc436a77f1ec66fab2ec858f68d5c795	8.76835e-05	0.000136338	0.000113982	Bacteria	Verrucomicrobia	Verrucomicrobiae	Pedosphaerales	Pedosphaeraceae	bacterium enrichment culture clone R4-41B	0.0136338	Rare (relative abundance less than 1%)	0.00876835	0.0113982
5d87ce6fb47245f285d9b59c527efbb5	0	0	0	Bacteria	Verrucomicrobia	Verrucomicrobiae	Chthoniobacterales	Chthoniobacteraceae	Chthoniobacter	0	Rare (relative abundance less than 1%)	0	0
03a65b5ee29b52d94eb6532d9133973e	0	0	1.27704e-06	Bacteria	Proteobacteria	Gammaproteobacteria	Betaproteobacteriales	Burkholderiaceae	Aquabacterium	0	Rare (relative abundance less than 1%)	0	0.000127704
178fed3494d7fb5769c52041a31e1c29	2.17709e-05	0.000150242	0.000179128	Bacteria	Proteobacteria	Gammaproteobacteria	Betaproteobacteriales	Burkholderiaceae	Oxalobacter	0.0150242	Rare (relative abundance less than 1%)	0.00217709	0.0179128
9b18174daae584881780b45e8f000f03	0	0	0	Bacteria	Proteobacteria	Gammaproteobacteria	Betaproteobacteriales	Neisseriaceae	Neisseria	0	Rare (relative abundance less than 1%)	0	0
52bcf376446b090cad69372abda71a0b	0.00151541	0.00113754	0.00173397	Bacteria	Proteobacteria	Gammaproteobacteria	Betaproteobacteriales	Burkholderiaceae	Parasutterella	0.113754	Rare (relative abundance less than 1%)	0.151541	0.173397
4031ae021936269754266d14a8bd2dae	1.66069e-05	6.83375e-06	7.64799e-05	Bacteria	Proteobacteria	Gammaproteobacteria	Betaproteobacteriales	Burkholderiaceae	Comamonas	0.000683375	Rare (relative abundance less than 1%)	0.00166069	0.00764799
4269084e589b7f536cff9cff132cf1a1	0.0135392	0.00683649	0.0164568	Bacteria	Proteobacteria	Gammaproteobacteria	Betaproteobacteriales	Burkholderiaceae	Sutterella	0.683649	Rare (relative abundance less than 1%)	1.35392	1.64568
7529f1893957563f335014515840dbcf	0.00116969	0.000746485	0.00108169	Bacteria	Proteobacteria	Gammaproteobacteria	Pasteurellales	Pasteurellaceae	Haemophilus	0.0746485	Rare (relative abundance less than 1%)	0.116969	0.108169
d1e0bd9663f871f5215cbc5bbcf11037	0	0	0	Bacteria	Proteobacteria	Gammaproteobacteria	Pasteurellales	Pasteurellaceae	Mannheimia	0	Rare (relative abundance less than 1%)	0	0
919f5a40d936ab6ec676bbb11997754d	0.00562335	0.00457874	0.00778308	Bacteria	Proteobacteria	Gammaproteobacteria	Aeromonadales	Succinivibrionaceae	Succinivibrio	0.457874	Rare (relative abundance less than 1%)	0.562335	0.778308
0f536027b0d30dd06e448e566be85931	3.451e-05	1.98095e-05	3.33035e-05	Bacteria	Proteobacteria	Gammaproteobacteria	Aeromonadales	Succinivibrionaceae	uncultured	0.00198095	Rare (relative abundance less than 1%)	0.003451	0.00333035
ca0a7356b9b46723792224535bb74e9f	2.57928e-06	0	0	Bacteria	Proteobacteria	Gammaproteobacteria	Oceanospirillales	Halomonadaceae	Halomonas	0	Rare (relative abundance less than 1%)	0.000257928	0
8158ed79ba84e9a097cbc92775fa5b98	0	0	4.44267e-06	Bacteria	Proteobacteria	Gammaproteobacteria	Pseudomonadales	Pseudomonadaceae	Pseudomonas	0	Rare (relative abundance less than 1%)	0	0.000444267
cece5a78a9ca08d7b94ccbb513616e74	0	0	2.83555e-06	Bacteria	Proteobacteria	Gammaproteobacteria	Gammaproteobacteria Incertae Sedis	Unknown Family	Acidibacter	0	Rare (relative abundance less than 1%)	0	0.000283555
86f3a2b8cf94af57e587c2080d99b22a	1.5155e-05	0	0	Bacteria	Proteobacteria	Gammaproteobacteria	Enterobacteriales	Enterobacteriaceae	Proteus	0	Rare (relative abundance less than 1%)	0.0015155	0
ce67fa9bcb494d96101e08fc3c60fc12	0.00270258	0.00192791	0.00133004	Bacteria	Proteobacteria	Gammaproteobacteria	Enterobacteriales	Enterobacteriaceae	Escherichia-Shigella	0.192791	Rare (relative abundance less than 1%)	0.270258	0.133004
876ed41448c10766725768656bd95aee	0	0	0	Bacteria	Proteobacteria	Gammaproteobacteria	Enterobacteriales	Enterobacteriaceae	Kluyvera	0	Rare (relative abundance less than 1%)	0	0
dba1a2fa722440984a0fe685c22a37bd	4.82372e-05	1.32442e-05	2.62674e-05	Bacteria	Proteobacteria	Gammaproteobacteria	Enterobacteriales	Enterobacteriaceae	Hafnia-Obesumbacterium	0.00132442	Rare (relative abundance less than 1%)	0.00482372	0.00262674
1b171cb197461b1ba47de7bd4a97ae67	0.000132591	0	0	Bacteria	Proteobacteria	Gammaproteobacteria	Enterobacteriales	Enterobacteriaceae	Klebsiella	0	Rare (relative abundance less than 1%)	0.0132591	0
c29e86e5cf538f4849ee64738314e0dd	0.000144565	9.59896e-05	8.25663e-05	Bacteria	Proteobacteria	Gammaproteobacteria	Enterobacteriales	Enterobacteriaceae	Enterobacter	0.00959896	Rare (relative abundance less than 1%)	0.0144565	0.00825663
a97b8175886c3c5c1bda8b6520fcdea8	0	0	0	Bacteria	Proteobacteria	Gammaproteobacteria	Enterobacteriales	Enterobacteriaceae	Salmonella	0	Rare (relative abundance less than 1%)	0	0
dd796d9b12551cb26522a0755c412fd9	0	0	0	Bacteria	Proteobacteria	Gammaproteobacteria	Aeromonadales	Aeromonadaceae	Aeromonas	0	Rare (relative abundance less than 1%)	0	0
4401b1a2f1c79e8871108cbe74a89c44	2.46996e-06	0	0	Bacteria	Proteobacteria	Gammaproteobacteria	Cellvibrionales	Cellvibrionaceae	Cellvibrio	0	Rare (relative abundance less than 1%)	0.000246996	0
f49473d060870636f5f583f47d2900c8	0	0	0	Bacteria	Proteobacteria	Gammaproteobacteria	Betaproteobacteriales	Neisseriaceae	uncultured	0	Rare (relative abundance less than 1%)	0	0
9d7f099f9638c6c56b0b417566d41526	0	2.01806e-06	0	Bacteria	Proteobacteria	Alphaproteobacteria	Rickettsiales	Mitochondria	Actinidia chinensis	0.000201806	Rare (relative abundance less than 1%)	0	0
17189cabe15e2a8fbead537ef7242f98	0.00132233	0.00083977	0.000947081	Bacteria	Fusobacteria	Fusobacteriia	Fusobacteriales	Fusobacteriaceae	Fusobacterium	0.083977	Rare (relative abundance less than 1%)	0.132233	0.0947081
d05608a4f91ef7166a1eb80b0eb57249	0	2.87109e-05	0	Bacteria	Fusobacteria	Fusobacteriia	Fusobacteriales	Leptotrichiaceae	Sneathia	0.00287109	Rare (relative abundance less than 1%)	0	0
92dd7bfb2736fe501002f36e60d528fa	0	0	1.88324e-06	Bacteria	Fusobacteria	Fusobacteriia	Fusobacteriales	Leptotrichiaceae	Leptotrichia	0	Rare (relative abundance less than 1%)	0	0.000188324
a2e52afefd986ed65e8aea0036d42905	0	0	0	Bacteria	Proteobacteria	Alphaproteobacteria	Rhizobiales	Devosiaceae	Arsenicitalea	0	Rare (relative abundance less than 1%)	0	0
25b3cae9cc871ef4b2573cc6d9274939	0	0	0	Bacteria	Proteobacteria	Alphaproteobacteria	Rhizobiales	Devosiaceae	Devosia	0	Rare (relative abundance less than 1%)	0	0
3f25cc4fbf03569de74457e4cda79bb3	0	2.41502e-06	0	Bacteria	Proteobacteria	Alphaproteobacteria	Rhizobiales	Rhizobiaceae	Allorhizobium-Neorhizobium-Pararhizobium-Rhizobium	0.000241502	Rare (relative abundance less than 1%)	0	0
d7cfbc1d2b086949c420f6755837ac78	0.00144373	0.00012198	0.00265586	Bacteria	Proteobacteria	Alphaproteobacteria	Rhodospirillales	uncultured	uncultured bacterium	0.012198	Rare (relative abundance less than 1%)	0.144373	0.265586
eb685cc53b226980ee7b6f6f2445281a	0.00158302	0.00128491	0.00199821	Bacteria	Proteobacteria	Alphaproteobacteria	Rhodospirillales	uncultured	Azospirillum sp. 47_25	0.128491	Rare (relative abundance less than 1%)	0.158302	0.199821
d7d35530d098e32b90ec39b6ca508a4b	0.00938313	0.00280798	0.00923899	Bacteria	Proteobacteria	Alphaproteobacteria	Rhodospirillales	uncultured	gut metagenome	0.280798	Rare (relative abundance less than 1%)	0.938313	0.923899
afa67688a07186322da110fb95b7280e	0.0153614	0.0102839	0.00790323	Bacteria	Firmicutes	Clostridia	Clostridiales	Lachnospiraceae	Fusicatenibacter	1.02839	Fusicatenibacter	1.53614	0.790323
5e1016729f97140bfb83b0e36910596f	0	1.25365e-05	0	Bacteria	Firmicutes	Clostridia	Clostridiales	Christensenellaceae	Catabacter	0.00125365	Rare (relative abundance less than 1%)	0	0
daba1e86a6e4fbcec61ec647847316b5	0	2.1716e-05	0	Bacteria	Firmicutes	Clostridia	Clostridiales	Christensenellaceae	Christensenella	0.0021716	Rare (relative abundance less than 1%)	0	0
22374adf7181fc5f9572ec642cff3166	0.000215274	0.000245887	8.6372e-05	Bacteria	Firmicutes	Clostridia	Clostridiales	Christensenellaceae	uncultured	0.0245887	Rare (relative abundance less than 1%)	0.0215274	0.0086372
08c2e0a6f46544046e771c22f6882881	0.00011501	4.09478e-05	0.000116239	Bacteria	Firmicutes	Clostridia	Clostridiales	Caldicoprobacteraceae	Caldicoprobacter	0.00409478	Rare (relative abundance less than 1%)	0.011501	0.0116239
854b4f685d3d15bd4f3854771178d38b	0	0	1.19397e-05	Bacteria	Firmicutes	Clostridia	Clostridiales	Clostridiales vadinBB60 group	uncultured Thermoanaerobacterales bacterium	0	Rare (relative abundance less than 1%)	0	0.00119397
253fd537fdd451339ac022837ee0ae6e	1.47911e-05	0	2.97415e-05	Bacteria	Firmicutes	Clostridia	Clostridiales	Clostridiales vadinBB60 group	metagenome	0	Rare (relative abundance less than 1%)	0.00147911	0.00297415
4e7168ef24c96a04dd0bc4b7176b7c51	0.0020082	0.00220699	0.00445396	Bacteria	Firmicutes	Clostridia	Clostridiales	Clostridiales vadinBB60 group	uncultured bacterium	0.220699	Rare (relative abundance less than 1%)	0.20082	0.445396
721730636ef12b5bd161000cc75a3c4c	0.00149624	0.00237235	0.00394002	Bacteria	Firmicutes	Clostridia	Clostridiales	Clostridiales vadinBB60 group	uncultured organism	0.237235	Rare (relative abundance less than 1%)	0.149624	0.394002
6987735d65e4a5ff8a195036122a04ea	0.00136889	0.000456776	0.00216588	Bacteria	Firmicutes	Clostridia	Clostridiales	Clostridiales vadinBB60 group	gut metagenome	0.0456776	Rare (relative abundance less than 1%)	0.136889	0.216588
bb98f7717eb88f016f73a3891a5d5c08	5.07369e-05	9.34583e-05	0.00011739	Bacteria	Firmicutes	Clostridia	DTU014	uncultured bacterium	uncultured bacterium	0.00934583	Rare (relative abundance less than 1%)	0.00507369	0.011739
890c855433b526d7487b1667572de942	4.45375e-06	0	2.42638e-05	Bacteria	Lentisphaerae	Lentisphaeria	Victivallales	Victivallaceae	uncultured bacterium	0	Rare (relative abundance less than 1%)	0.000445375	0.00242638
e20d6b788f565d254f999d4f8a115e24	0.000137537	0.000132555	0.00025905	Bacteria	Lentisphaerae	Lentisphaeria	Victivallales	Victivallaceae	uncultured organism	0.0132555	Rare (relative abundance less than 1%)	0.0137537	0.025905
07ce15f68e76cda8430e939219c8ebae	0.000755751	0.000597483	0.000691732	Bacteria	Lentisphaerae	Lentisphaeria	Victivallales	Victivallaceae	uncultured rumen bacterium	0.0597483	Rare (relative abundance less than 1%)	0.0755751	0.0691732
235c1bfa2687828719188b26001ea00f	0.000476323	0.00034441	0.000738713	Bacteria	Lentisphaerae	Lentisphaeria	Victivallales	Victivallaceae	Victivallis	0.034441	Rare (relative abundance less than 1%)	0.0476323	0.0738713
ac3fb1069837b635f2397665e2ccb694	0.000507177	0.000124203	0.000517151	Bacteria	Lentisphaerae	Lentisphaeria	Victivallales	vadinBE97	uncultured bacterium	0.0124203	Rare (relative abundance less than 1%)	0.0507177	0.0517151
8cffeb2621ebdb8d4bda794977f1c560	0.000495501	0.000387543	0.000719111	Bacteria	Lentisphaerae	Lentisphaeria	Victivallales	vadinBE97	Bacteroidales bacterium 55_9	0.0387543	Rare (relative abundance less than 1%)	0.0495501	0.0719111
dd28b11710a5807f00bbed93bc25f980	3.81574e-05	7.3301e-05	9.32848e-05	Bacteria	Synergistetes	Synergistia	Synergistales	Synergistaceae	Cloacibacillus	0.0073301	Rare (relative abundance less than 1%)	0.00381574	0.00932848
017c05ba4a13dbf0ee55d916d7a8d623	1.35848e-05	8.01989e-06	7.77152e-06	Bacteria	Synergistetes	Synergistia	Synergistales	Synergistaceae	Synergistes	0.000801989	Rare (relative abundance less than 1%)	0.00135848	0.000777152
64fe673bcd23df24a727689ee9b9cc04	0	0	0	Bacteria	Cyanobacteria	Melainabacteria	Gastranaerophilales	Candidatus Gastranaerophilales bacterium Zag_111	Candidatus Gastranaerophilales bacterium Zag_111	0	Rare (relative abundance less than 1%)	0	0
209e8d2e2125f8403b58e2751fb4b0dc	0	0	0	Bacteria	Cyanobacteria	Melainabacteria	Gastranaerophilales	Blattella germanica (German cockroach)	Blattella germanica (German cockroach)	0	Rare (relative abundance less than 1%)	0	0
ac134501693175ddb052af794c67f86b	0.000955788	8.96219e-05	0.000727704	Bacteria	Cyanobacteria	Melainabacteria	Gastranaerophilales	gut metagenome	gut metagenome	0.00896219	Rare (relative abundance less than 1%)	0.0955788	0.0727704
4155f0fd5288a443f72a299c87f96e62	0.00238478	0.00221253	0.0026195	Bacteria	Cyanobacteria	Melainabacteria	Gastranaerophilales	Candidatus Melainabacteria bacterium MEL.A1	Candidatus Melainabacteria bacterium MEL.A1	0.221253	Rare (relative abundance less than 1%)	0.238478	0.26195
1907d3b3775c29fae996fa6a6f7dc0f8	0.00161085	0.00184622	0.00209737	Bacteria	Cyanobacteria	Melainabacteria	Gastranaerophilales	uncultured bacterium	uncultured bacterium	0.184622	Rare (relative abundance less than 1%)	0.161085	0.209737
774a08b2bf0dbb4bb408ade2ea7cb0ce	0.000100986	9.4382e-05	0.000114395	Bacteria	Cyanobacteria	Melainabacteria	Gastranaerophilales	Clostridium sp. CAG:306	Clostridium sp. CAG:306	0.0094382	Rare (relative abundance less than 1%)	0.0100986	0.0114395
2dc2dba6c803383dcb6d92ab46869f27	2.52583e-05	3.82812e-05	2.94883e-05	Bacteria	Cyanobacteria	Melainabacteria	Gastranaerophilales	uncultured rumen bacterium	uncultured rumen bacterium	0.00382812	Rare (relative abundance less than 1%)	0.00252583	0.00294883
c28a8c1904009322ff13fb1b2eea5c41	0.00816014	0.0182523	0.0187853	Bacteria	Verrucomicrobia	Verrucomicrobiae	Verrucomicrobiales	Akkermansiaceae	Akkermansia	1.82523	Akkermansia	0.816014	1.87853
49e044ecaa3462c817d6ac0a7d2114b2	0	3.3578e-05	1.05932e-05	Bacteria	Actinobacteria	Coriobacteriia	Coriobacteriales	Coriobacteriales Incertae Sedis	Phoenicibacter	0.0033578	Rare (relative abundance less than 1%)	0	0.00105932
53bc711f9837354f8b495f64e4f8aefc	5.78921e-06	3.10396e-05	0	Bacteria	Actinobacteria	Coriobacteriia	Coriobacteriales	Eggerthellaceae	Paraeggerthella	0.00310396	Rare (relative abundance less than 1%)	0.000578921	0
baba8233ec236157b1cf931d11aaac08	0.00158811	0.00252811	0.00100062	Bacteria	Actinobacteria	Coriobacteriia	Coriobacteriales	Eggerthellaceae	Senegalimassilia	0.252811	Rare (relative abundance less than 1%)	0.158811	0.100062
b4a156d60749daec76e38b49e420f221	0.000591989	0.0011725	0.000519681	Bacteria	Actinobacteria	Coriobacteriia	Coriobacteriales	Eggerthellaceae	Slackia	0.11725	Rare (relative abundance less than 1%)	0.0591989	0.0519681
273d53fd7ae9a8143f6d91ea98be2a03	0	2.72376e-05	2.49579e-05	Bacteria	Actinobacteria	Coriobacteriia	Coriobacteriales	Eggerthellaceae	CHKCI002	0.00272376	Rare (relative abundance less than 1%)	0	0.00249579
097139e560f1b203342b746f912b9052	7.38738e-06	5.99607e-06	1.55955e-05	Bacteria	Actinobacteria	Coriobacteriia	Coriobacteriales	Eggerthellaceae	Parvibacter	0.000599607	Rare (relative abundance less than 1%)	0.000738738	0.00155955
b1b60c2b53b0215f40aea999021efa65	4.74539e-05	0.00027632	4.46112e-05	Bacteria	Actinobacteria	Coriobacteriia	Coriobacteriales	Eggerthellaceae	Adlercreutzia	0.027632	Rare (relative abundance less than 1%)	0.00474539	0.00446112
890544756d8849d01d282240bf8cef46	2.81683e-05	4.40948e-05	1.06e-05	Bacteria	Actinobacteria	Coriobacteriia	Coriobacteriales	Eggerthellaceae	Gordonibacter	0.00440948	Rare (relative abundance less than 1%)	0.00281683	0.00106
784ca6f9d9086be0e64fb06b8684b075	0.000271842	0.000378645	6.24507e-05	Bacteria	Actinobacteria	Coriobacteriia	Coriobacteriales	Eggerthellaceae	Eggerthella	0.0378645	Rare (relative abundance less than 1%)	0.0271842	0.00624507
d908ad87310b992045210575ccffbae8	0.00033471	0.00108775	0.000252428	Bacteria	Actinobacteria	Coriobacteriia	Coriobacteriales	Coriobacteriales Incertae Sedis	uncultured	0.108775	Rare (relative abundance less than 1%)	0.033471	0.0252428
4eb3adb895dda52b3ff55525e90b0822	0	1.99243e-05	0	Bacteria	Actinobacteria	Coriobacteriia	Coriobacteriales	Coriobacteriales Incertae Sedis	Raoultibacter	0.00199243	Rare (relative abundance less than 1%)	0	0
48de00ee969d0fbc0a2e6822aeddf631	0	0	0	Bacteria	Actinobacteria	Coriobacteriia	Coriobacteriales	Eggerthellaceae	Asaccharobacter	0	Rare (relative abundance less than 1%)	0	0
dd87432f9b756c78b2af4ec6f4d14759	0.000888158	0.00160061	0.00035831	Bacteria	Actinobacteria	Coriobacteriia	Coriobacteriales	Eggerthellaceae	Enterorhabdus	0.160061	Rare (relative abundance less than 1%)	0.0888158	0.035831
98e8a948170be045ea36b1e6f3a2f293	0.0022704	0.00492748	0.00126608	Bacteria	Actinobacteria	Coriobacteriia	Coriobacteriales	Eggerthellaceae	uncultured	0.492748	Rare (relative abundance less than 1%)	0.22704	0.126608
f2fc6962ed906e5f853b9d5c024c253a	0.000131062	0.000242587	6.47173e-05	Bacteria	Actinobacteria	Coriobacteriia	Coriobacteriales	uncultured	uncultured bacterium	0.0242587	Rare (relative abundance less than 1%)	0.0131062	0.00647173
d7f19f7371ff7b580a30248829c5083e	3.51766e-06	0	5.26122e-06	Bacteria	Actinobacteria	Coriobacteriia	Coriobacteriales	uncultured	uncultured Coriobacteriaceae bacterium	0	Rare (relative abundance less than 1%)	0.000351766	0.000526122
e3195dc473f7b692257af6e868c6ff73	0	1.32442e-05	0	Bacteria	Actinobacteria	Coriobacteriia	Coriobacteriales	Atopobiaceae	Coriobacteriaceae UCG-002	0.00132442	Rare (relative abundance less than 1%)	0	0
de68336acad37864d85cd06541fcfa2a	0.000203997	0.000171243	9.89958e-05	Bacteria	Actinobacteria	Coriobacteriia	Coriobacteriales	Atopobiaceae	Coriobacteriaceae UCG-003	0.0171243	Rare (relative abundance less than 1%)	0.0203997	0.00989958
bfcc9adf19ba7cf69e40864da3b95ece	7.51851e-05	0.000103972	2.65679e-05	Bacteria	Actinobacteria	Coriobacteriia	Coriobacteriales	Atopobiaceae	Olsenella	0.0103972	Rare (relative abundance less than 1%)	0.00751851	0.00265679
64692ef1f3b3e910a4362d8ca768a4cf	4.60469e-06	3.95476e-06	0	Bacteria	Actinobacteria	Coriobacteriia	Coriobacteriales	Atopobiaceae	Atopobium	0.000395476	Rare (relative abundance less than 1%)	0.000460469	0
9d7b3bdf1374ccb395a6ec276b0243fa	5.86332e-05	5.95837e-05	1.04367e-05	Bacteria	Actinobacteria	Coriobacteriia	Coriobacteriales	Atopobiaceae	Libanicoccus	0.00595837	Rare (relative abundance less than 1%)	0.00586332	0.00104367
9f97927c479a3a53b3c11bdaa48e61b8	1.73373e-05	3.02524e-05	0	Bacteria	Actinobacteria	Coriobacteriia	Coriobacteriales	Atopobiaceae	uncultured	0.00302524	Rare (relative abundance less than 1%)	0.00173373	0
aaed3fe05575b505d04db774537029af	0.0135576	0.0148128	0.00638479	Bacteria	Actinobacteria	Coriobacteriia	Coriobacteriales	Coriobacteriaceae	Collinsella	1.48128	Collinsella	1.35576	0.638479
e44851a5e91c12ceb5f6aa7ca843933b	0	2.65106e-05	0	Bacteria	Actinobacteria	Coriobacteriia	Coriobacteriales	Coriobacteriaceae	Enorma	0.00265106	Rare (relative abundance less than 1%)	0	0
0f91cda7998537da0818642769fa3a44	0.000175059	8.25969e-05	1.9709e-05	Bacteria	Actinobacteria	Actinobacteria	Actinomycetales	Actinomycetaceae	Actinomyces	0.00825969	Rare (relative abundance less than 1%)	0.0175059	0.0019709
beb1d009e312dc18d792dec77d76c4f5	0	7.65624e-06	0	Bacteria	Actinobacteria	Actinobacteria	Actinomycetales	Actinomycetaceae	Varibaculum	0.000765624	Rare (relative abundance less than 1%)	0	0
0db38e10c84cc7231a2ab609e34330b8	4.7184e-05	1.37903e-05	9.92408e-06	Bacteria	Actinobacteria	Actinobacteria	Micrococcales	Micrococcaceae	Rothia	0.00137903	Rare (relative abundance less than 1%)	0.0047184	0.000992408
f1916724cfb177bee288b9abccb08dc6	0	0	0	Bacteria	Actinobacteria	Actinobacteria	Micrococcales	Microbacteriaceae	Subtercola	0	Rare (relative abundance less than 1%)	0	0
36c1c31d4773125a830525482b95c2e3	0	0	0	Bacteria	Actinobacteria	Actinobacteria	Micrococcales	Sanguibacteraceae	Sanguibacter	0	Rare (relative abundance less than 1%)	0	0
9749ca82914354a14cf9d18f9246738b	0	0	0	Bacteria	Actinobacteria	Actinobacteria	Propionibacteriales	Propionibacteriaceae	Cutibacterium	0	Rare (relative abundance less than 1%)	0	0
842c63a11aa7a30d1912ea797446ab87	9.05797e-06	0	0	Bacteria	Actinobacteria	Actinobacteria	Propionibacteriales	Propionibacteriaceae	Propionibacterium	0	Rare (relative abundance less than 1%)	0.000905797	0
33d8cbb4714655d3a18f2c6215cfb50d	4.09015e-06	0	0	Bacteria	Actinobacteria	Actinobacteria	Micromonosporales	Micromonosporaceae	Actinoplanes	0	Rare (relative abundance less than 1%)	0.000409015	0
daeaa8f99d173da89ac89692ef38500e	5.45353e-06	0	2.96178e-06	Bacteria	Actinobacteria	Actinobacteria	Frankiales	Geodermatophilaceae	Blastococcus	0	Rare (relative abundance less than 1%)	0.000545353	0.000296178
dc33691e8d10618af794ce70d048ca22	0	0	0	Bacteria	Actinobacteria	Actinobacteria	Corynebacteriales	Corynebacteriaceae	Lawsonella	0	Rare (relative abundance less than 1%)	0	0
4ca5bfe74188cb35dc0005357ddb9665	2.95495e-06	7.75284e-06	4.25333e-06	Bacteria	Actinobacteria	Actinobacteria	Corynebacteriales	Corynebacteriaceae	Corynebacterium	0.000775284	Rare (relative abundance less than 1%)	0.000295495	0.000425333
d2d6417f93929b52e501760e91f4aaec	6.7432e-06	0	0	Bacteria	Actinobacteria	Actinobacteria	Micrococcales	Micrococcaceae	Kocuria	0	Rare (relative abundance less than 1%)	0.00067432	0
40fec731e682be20117bac673327b37b	0.0195438	0.0228303	0.0090189	Bacteria	Actinobacteria	Actinobacteria	Bifidobacteriales	Bifidobacteriaceae	Bifidobacterium	2.28303	Bifidobacterium	1.95438	0.90189
fbf7663d633c12d646e300f0c2803603	5.49251e-05	0.000319009	0.000482107	Bacteria	Tenericutes	Mollicutes	Mollicutes RF39	metagenome	metagenome	0.0319009	Rare (relative abundance less than 1%)	0.00549251	0.0482107
76fbdef24a7cb7dd710c2eae461ce9ba	2.46996e-06	0	1.0665e-05	Bacteria	Tenericutes	Mollicutes	Mollicutes RF39	uncultured rumen bacterium	uncultured rumen bacterium	0	Rare (relative abundance less than 1%)	0.000246996	0.0010665
b2f1d5fcf056b13b706b5bbeb8df8db0	1.75883e-05	0	6.48884e-05	Bacteria	Tenericutes	Mollicutes	Mollicutes RF39	uncultured organism	uncultured organism	0	Rare (relative abundance less than 1%)	0.00175883	0.00648884
800d61bd6edd9a2509d097fb2502064a	0.000218259	0.000654338	0.000574977	Bacteria	Tenericutes	Mollicutes	Mollicutes RF39	uncultured bacterium	uncultured bacterium	0.0654338	Rare (relative abundance less than 1%)	0.0218259	0.0574977
42813eea23739ea3337ffd5955488a70	0	3.55454e-06	0	Bacteria	Tenericutes	Mollicutes	Mollicutes RF39	uncultured Firmicutes bacterium	uncultured Firmicutes bacterium	0.000355454	Rare (relative abundance less than 1%)	0	0
aea92f801fee37cf22d6640ac0895067	0	3.66453e-05	6.60064e-05	Bacteria	Tenericutes	Mollicutes	Mollicutes RF39	unidentified rumen bacterium RF39	unidentified rumen bacterium RF39	0.00366453	Rare (relative abundance less than 1%)	0	0.00660064
73f3de0107476dc753f30c2e03c9c5c7	0	0	0	Bacteria	Tenericutes	Mollicutes	Mollicutes RF39	unidentified	unidentified	0	Rare (relative abundance less than 1%)	0	0
3b61c61415020abad57edab080ae122f	0	0	0	Bacteria	Tenericutes	Mollicutes	Mollicutes RF39	uncultured prokaryote	uncultured prokaryote	0	Rare (relative abundance less than 1%)	0	0
afe0af0637d6d84f50c08860d968e00f	0	0	0	Bacteria	Tenericutes	Mollicutes	Mollicutes RF39	uncultured Lachnospiraceae bacterium	uncultured Lachnospiraceae bacterium	0	Rare (relative abundance less than 1%)	0	0
eeccd439a00a9ec0978448b57c0e4cc5	0.000148597	0.000725239	0.000906037	Bacteria	Tenericutes	Mollicutes	Mollicutes RF39	gut metagenome	gut metagenome	0.0725239	Rare (relative abundance less than 1%)	0.0148597	0.0906037
2a402f92d439cd52ca69a0126f7cffee	0.00676523	0.00395236	0.00186557	Bacteria	Firmicutes	Bacilli	Lactobacillales	Streptococcaceae	Streptococcus	0.395236	Rare (relative abundance less than 1%)	0.676523	0.186557
bda9e8a75886ac4630ff7d469de0eef0	0.000120999	0.000261749	0.000115364	Bacteria	Firmicutes	Negativicutes	Selenomonadales	Veillonellaceae	Allisonella	0.0261749	Rare (relative abundance less than 1%)	0.0120999	0.0115364
e8bdd428ff04641272e14844106490e4	2.89461e-06	0	0	Bacteria	Firmicutes	Negativicutes	Selenomonadales	Veillonellaceae	Anaeroglobus	0	Rare (relative abundance less than 1%)	0.000289461	0
0b831b319de22b99e488f6eb5379d069	0	0	0	Bacteria	Firmicutes	Negativicutes	Selenomonadales	Veillonellaceae	Megasphaera	0	Rare (relative abundance less than 1%)	0	0
30715d5870b2ae129c4345266473f2c4	0.00035014	0.00041918	0.000359524	Bacteria	Firmicutes	Negativicutes	Selenomonadales	Veillonellaceae	Veillonella	0.041918	Rare (relative abundance less than 1%)	0.035014	0.0359524
6a021b141a780e5c3667f77fd4d83078	0.00771371	0.0125287	0.0136334	Bacteria	Firmicutes	Negativicutes	Selenomonadales	Veillonellaceae	Dialister	1.25287	Dialister	0.771371	1.36334
e1475b536503d7b41a6a65c085787e15	0	0	0	Bacteria	Firmicutes	Negativicutes	Selenomonadales	Veillonellaceae	Selenomonas	0	Rare (relative abundance less than 1%)	0	0
82eae4e5775069ab12cf0590afcae3cf	0.00193449	0.00134026	0.00133387	Bacteria	Firmicutes	Negativicutes	Selenomonadales	Veillonellaceae	Mitsuokella	0.134026	Rare (relative abundance less than 1%)	0.193449	0.133387
c1628238e1b9be54c26e596d96529d85	0.000125108	2.54285e-05	0	Bacteria	Firmicutes	Bacilli	Lactobacillales	Leuconostocaceae	Leuconostoc	0.00254285	Rare (relative abundance less than 1%)	0.0125108	0
e6349bd160e45e1bc7a4fd6106615c4c	2.70356e-05	3.44015e-06	2.68179e-05	Bacteria	Tenericutes	Mollicutes	Izimaplasmatales	uncultured bacterium	uncultured bacterium	0.000344015	Rare (relative abundance less than 1%)	0.00270356	0.00268179
b8efb9a7a3bc5486c90d9d96a309c736	0.00289393	0.00125857	0.000506927	Bacteria	Firmicutes	Erysipelotrichia	Erysipelotrichales	Erysipelotrichaceae	Turicibacter	0.125857	Rare (relative abundance less than 1%)	0.289393	0.0506927
fb3b430b150b9092d12e1eec2927c86a	0	0	0	Bacteria	Firmicutes	Bacilli	Bacillales	Listeriaceae	Listeria	0	Rare (relative abundance less than 1%)	0	0
1ebc2abb861d25606a2db1157d18703b	1.37722e-05	2.78778e-05	1.92745e-05	Bacteria	Firmicutes	Bacilli	Lactobacillales	Carnobacteriaceae	Granulicatella	0.00278778	Rare (relative abundance less than 1%)	0.00137722	0.00192745
529b6cfe3a907ff611d5a6ae419ff30e	0.000810438	0.000680222	0.000414837	Bacteria	Firmicutes	Bacilli	Lactobacillales	Enterococcaceae	Enterococcus	0.0680222	Rare (relative abundance less than 1%)	0.0810438	0.0414837
0ffae92fd27c54ba4d34190177b8d583	0	0	0	Bacteria	Firmicutes	Bacilli	Bacillales	Planococcaceae	Rummeliibacillus	0	Rare (relative abundance less than 1%)	0	0
3ebf1b89e89316abd345a430c5ee8d6d	0	1.13617e-05	2.59498e-05	Bacteria	Firmicutes	Bacilli	Bacillales	Staphylococcaceae	Staphylococcus	0.00113617	Rare (relative abundance less than 1%)	0	0.00259498
3cb4aa4dec96e9d76a05e1b5cd5068f3	0	0	6.21195e-06	Bacteria	Firmicutes	Bacilli	Bacillales	Bacillaceae	Bacillus	0	Rare (relative abundance less than 1%)	0	0.000621195
4c112b6c0533df2473e7d8a60db7b276	2.95495e-06	0	0	Bacteria	Firmicutes	Bacilli	Bacillales	Paenibacillaceae	Paenibacillus	0	Rare (relative abundance less than 1%)	0.000295495	0
b7763eb01614806270ceb24d0a5ba148	0.000430242	0.000267754	0.00132094	Bacteria	Tenericutes	Mollicutes	Izimaplasmatales	gut metagenome	gut metagenome	0.0267754	Rare (relative abundance less than 1%)	0.0430242	0.132094
4f9ba3849f5b975afba7dfa747103cd1	8.86426e-05	0.000204435	0.000493387	Bacteria	Tenericutes	Mollicutes	Izimaplasmatales	uncultured organism	uncultured organism	0.0204435	Rare (relative abundance less than 1%)	0.00886426	0.0493387
bab9cc46f645ab3d25e47b06abed2bd2	0	0	0	Bacteria	Firmicutes	Bacilli	Lactobacillales	Leuconostocaceae	Weissella	0	Rare (relative abundance less than 1%)	0	0
1850c919543bb3c5e322975dc2a421c3	0.000768478	0.000737392	0.000250684	Bacteria	Firmicutes	Bacilli	Lactobacillales	Lactobacillaceae	Lactobacillus	0.0737392	Rare (relative abundance less than 1%)	0.0768478	0.0250684
a89db7812d13f1abcdebd73d13f5ed25	1.26019e-05	1.28448e-05	2.46658e-06	Bacteria	Firmicutes	Bacilli	Bacillales	Family XI	Gemella	0.00128448	Rare (relative abundance less than 1%)	0.00126019	0.000246658
45716ee19cfaaa2103cbdad740c9c02e	0.00156547	0.000219215	0.00195359	Bacteria	Firmicutes	Erysipelotrichia	Erysipelotrichales	Erysipelotrichaceae	Asteroleplasma	0.0219215	Rare (relative abundance less than 1%)	0.156547	0.195359
dfbd532c0039041084a20f956ec18352	0.000144474	0.000100391	0.000270914	Bacteria	Firmicutes	Erysipelotrichia	Erysipelotrichales	Erysipelotrichaceae	Erysipelotrichaceae UCG-004	0.0100391	Rare (relative abundance less than 1%)	0.0144474	0.0270914
25f2f38ab73a4ae8e63807c29490a81b	0.000231442	0.000131312	0.000683383	Bacteria	Firmicutes	Erysipelotrichia	Erysipelotrichales	Erysipelotrichaceae	Firmicutes bacterium CAG:345	0.0131312	Rare (relative abundance less than 1%)	0.0231442	0.0683383
c76886d04fa8136cf82e6f6748888ac0	0.00091536	0.00106985	0.000422007	Archaea	Euryarchaeota	Methanobacteria	Methanobacteriales	Methanobacteriaceae	Methanosphaera	0.106985	Rare (relative abundance less than 1%)	0.091536	0.0422007
8578bdc99b2c0dfd6a4bc48997f06f05	1.16068e-05	0	0	Archaea	Euryarchaeota	Thermoplasmata	Methanomassiliicoccales	Methanomethylophilaceae	Candidatus Methanomethylophilus	0	Rare (relative abundance less than 1%)	0.00116068	0
d714ad0a88ee5c8a6eb21ec9c73bfd5b	8.18344e-05	3.69234e-05	0.000133057	Archaea	Euryarchaeota	Thermoplasmata	Methanomassiliicoccales	Methanomethylophilaceae	uncultured	0.00369234	Rare (relative abundance less than 1%)	0.00818344	0.0133057
07f80b9ad4be92c5d652254e2a871ea0	0	1.7822e-06	0	Archaea	Thaumarchaeota	Nitrososphaeria	Nitrososphaerales	Nitrososphaeraceae	unidentified archaeon SCA1173	0.00017822	Rare (relative abundance less than 1%)	0	0
4913c2b7422f4621d78bcd57915c9a0a	0.00515747	0.00418739	0.00169745	Archaea	Euryarchaeota	Methanobacteria	Methanobacteriales	Methanobacteriaceae	Methanobrevibacter	0.418739	Rare (relative abundance less than 1%)	0.515747	0.169745
0171657e47f3806c5f07c6edc9aeba07	0.0107966	0.0119012	0.00543286	Bacteria	Firmicutes	Erysipelotrichia	Erysipelotrichales	Erysipelotrichaceae	Catenibacterium	1.19012	Catenibacterium	1.07966	0.543286
a171b367f8921394185279dc645d0205	0.000698562	0.000789572	0.000440939	Bacteria	Firmicutes	Erysipelotrichia	Erysipelotrichales	Erysipelotrichaceae	Erysipelatoclostridium	0.0789572	Rare (relative abundance less than 1%)	0.0698562	0.0440939
c83b8738775970faf28f8cc2efef8b2d	0.0093634	0.0115778	0.00457466	Bacteria	Firmicutes	Erysipelotrichia	Erysipelotrichales	Erysipelotrichaceae	Erysipelotrichaceae UCG-003	1.15778	Erysipelotrichaceae UCG-003	0.93634	0.457466
5c3250fc155d93624474cd2f00b688d4	3.22328e-05	2.14121e-05	1.75837e-05	Bacteria	Firmicutes	Erysipelotrichia	Erysipelotrichales	Erysipelotrichaceae	Coprobacillus	0.00214121	Rare (relative abundance less than 1%)	0.00322328	0.00175837
80ef81d0de67d2dd51100ba1cb5b6f9b	1.74449e-05	2.4617e-05	8.11557e-06	Bacteria	Firmicutes	Erysipelotrichia	Erysipelotrichales	Erysipelotrichaceae	Candidatus Stoquefichus	0.0024617	Rare (relative abundance less than 1%)	0.00174449	0.000811557
eb6a8bed5d479e8577967ee159b3b4b0	0.00118871	0.00121066	0.00183383	Bacteria	Tenericutes	Mollicutes	Anaeroplasmatales	Anaeroplasmataceae	Anaeroplasma	0.121066	Rare (relative abundance less than 1%)	0.118871	0.183383
e3b7c0f5993a808a1d5a79a702ff29e3	0.000141012	0.000276126	0.000208129	Bacteria	Firmicutes	Erysipelotrichia	Erysipelotrichales	Erysipelotrichaceae	Holdemania	0.0276126	Rare (relative abundance less than 1%)	0.0141012	0.0208129
a9e6a1e23cb460e94c237ac03afb69ad	7.23129e-06	2.80987e-05	5.63897e-06	Bacteria	Firmicutes	Erysipelotrichia	Erysipelotrichales	Erysipelotrichaceae	Erysipelotrichaceae UCG-006	0.00280987	Rare (relative abundance less than 1%)	0.000723129	0.000563897
7c90a250e65d6fd40cd901c6374f87f6	0.000996105	0.00148241	0.000611596	Bacteria	Firmicutes	Erysipelotrichia	Erysipelotrichales	Erysipelotrichaceae	Solobacterium	0.148241	Rare (relative abundance less than 1%)	0.0996105	0.0611596
a90da2072a4688b8cfd2be8e86cd3455	0.000265647	0.000143784	0.000175752	Bacteria	Firmicutes	Erysipelotrichia	Erysipelotrichales	Erysipelotrichaceae	uncultured	0.0143784	Rare (relative abundance less than 1%)	0.0265647	0.0175752
0ab95fc8149fe3c56306e175d04ee825	0	7.06322e-06	0	Bacteria	Firmicutes	Erysipelotrichia	Erysipelotrichales	Erysipelotrichaceae	Faecalicoccus	0.000706322	Rare (relative abundance less than 1%)	0	0
cd9b0323bc754e02b47bff72a022141b	4.24806e-05	5.00121e-05	0	Bacteria	Firmicutes	Erysipelotrichia	Erysipelotrichales	Erysipelotrichaceae	Faecalitalea	0.00500121	Rare (relative abundance less than 1%)	0.00424806	0
e21bb6e545f73e03ef8cf62c4b8eb762	3.85049e-05	6.94819e-05	3.34365e-05	Bacteria	Firmicutes	Erysipelotrichia	Erysipelotrichales	Erysipelotrichaceae	Merdibacter	0.00694819	Rare (relative abundance less than 1%)	0.00385049	0.00334365
14562ba82406c8a9c732b2fad72df50f	0.0177126	0.0251842	0.00981033	Bacteria	Firmicutes	Erysipelotrichia	Erysipelotrichales	Erysipelotrichaceae	Holdemanella	2.51842	Holdemanella	1.77126	0.981033
3c96f437a2ea603153de875a46ea3787	6.47966e-05	0.000127095	4.87606e-05	Bacteria	Firmicutes	Erysipelotrichia	Erysipelotrichales	Erysipelotrichaceae	[Clostridium] innocuum group	0.0127095	Rare (relative abundance less than 1%)	0.00647966	0.00487606
5fd816950f2d454cbe9f53e01e3961c9	2.9252e-05	1.03258e-05	2.22915e-05	Bacteria	Firmicutes	Erysipelotrichia	Erysipelotrichales	Erysipelotrichaceae	Dielma	0.00103258	Rare (relative abundance less than 1%)	0.0029252	0.00222915
8daffcd2c40dce0f2e9a147d8603a3fe	0	4.56789e-05	5.12486e-05	Bacteria	Firmicutes	Negativicutes	Selenomonadales	Acidaminococcaceae	Succiniclasticum	0.00456789	Rare (relative abundance less than 1%)	0	0.00512486
4f9c1e3c4242064e69954ecf43a1a453	0.000171538	0.000264618	0.000219325	Bacteria	Firmicutes	Negativicutes	Selenomonadales	Acidaminococcaceae	Acidaminococcus	0.0264618	Rare (relative abundance less than 1%)	0.0171538	0.0219325
f004bc48aed53bd64520103c255eb738	3.70494e-06	0	0	Bacteria	Actinobacteria	Thermoleophilia	Solirubrobacterales	Solirubrobacteraceae	JCM 18997	0	Rare (relative abundance less than 1%)	0.000370494	0
e83db1799f8cc7be67c1d68588e89516	0	1.7822e-06	0	Bacteria	Actinobacteria	Thermoleophilia	Solirubrobacterales	67-14	metagenome	0.00017822	Rare (relative abundance less than 1%)	0	0
901f00564f34e41a00dc8bd74839c3da	0.000299068	0.000199708	0.000273793	Bacteria	Firmicutes	Clostridia	Clostridiales	Peptococcaceae	uncultured	0.0199708	Rare (relative abundance less than 1%)	0.0299068	0.0273793
03a84e4338b2ff13755cf987ca1d9858	0.00170777	0.00156715	0.000816941	Bacteria	Firmicutes	Clostridia	Clostridiales	Peptococcaceae	Peptococcus	0.156715	Rare (relative abundance less than 1%)	0.170777	0.0816941
361386394d956a5e9e9b49ecba99192c	0.000862035	0.00160039	0.000587584	Bacteria	Firmicutes	Clostridia	Clostridiales	Ruminococcaceae	Ruminococcaceae UCG-004	0.160039	Rare (relative abundance less than 1%)	0.0862035	0.0587584
fb61fc3016b4c78a1cdee2601aac5d23	0.0109045	0.00963062	0.0119688	Bacteria	Bacteroidetes	Bacteroidia	Bacteroidales	Tannerellaceae	Parabacteroides	0.963062	Rare (relative abundance less than 1%)	1.09045	1.19688
259979b1e943c976c42a56f124b782c7	0.00382589	0.00407044	0.00620744	Bacteria	Firmicutes	Clostridia	Clostridiales	Ruminococcaceae	Ruminococcaceae UCG-010	0.407044	Rare (relative abundance less than 1%)	0.382589	0.620744
6351224ba53fdeb6ec34ca30c25b9f43	0.00352371	0.0046603	0.00562637	Bacteria	Firmicutes	Clostridia	Clostridiales	Ruminococcaceae	Ruminococcaceae NK4A214 group	0.46603	Rare (relative abundance less than 1%)	0.352371	0.562637
dd504ccea85b4b141b9aad500e292bb1	0.00172141	0.00199746	0.00349449	Bacteria	Firmicutes	Clostridia	Clostridiales	Ruminococcaceae	Ruminococcaceae UCG-003	0.199746	Rare (relative abundance less than 1%)	0.172141	0.349449
fefca26d48adc5964ac2a5bc548b3522	0.00308585	0.00948419	0.00536444	Bacteria	Firmicutes	Clostridia	Clostridiales	Ruminococcaceae	[Eubacterium] coprostanoligenes group	0.948419	Rare (relative abundance less than 1%)	0.308585	0.536444
4a7034122b6a77a7381a61568aaa6f64	4.77099e-06	8.60037e-06	0	Bacteria	Firmicutes	Clostridia	Clostridiales	Eubacteriaceae	Eubacterium	0.000860037	Rare (relative abundance less than 1%)	0.000477099	0
5b05b00fd978724816e858aa4655a3d1	3.18066e-06	2.6733e-06	0	Bacteria	Firmicutes	Clostridia	Clostridiales	Eubacteriaceae	Anaerofustis	0.00026733	Rare (relative abundance less than 1%)	0.000318066	0
d253b109cc0934009f1f7335b136e0c4	5.78921e-06	0	0	Bacteria	Patescibacteria	Saccharimonadia	Saccharimonadales	Saccharimonadaceae	TM7 phylum sp. oral clone DR034	0	Rare (relative abundance less than 1%)	0.000578921	0
bbbccaa0b2156fafebaf6443d045ea50	0	2.42019e-06	0	Bacteria	Patescibacteria	Saccharimonadia	Saccharimonadales	Saccharimonadaceae	uncultured Candidatus Saccharibacteria bacterium	0.000242019	Rare (relative abundance less than 1%)	0	0
7d4c36c4246c519fdc21b7dfd0473238	0	0	0	Bacteria	Patescibacteria	Saccharimonadia	Saccharimonadales	Saccharimonadaceae	uncultured bacterium	0	Rare (relative abundance less than 1%)	0	0
2245f316357b6c546905628acb042cb1	0	3.12188e-06	0	Bacteria	Patescibacteria	Saccharimonadia	Saccharimonadales	TM7 phylum sp. oral clone FR058	TM7 phylum sp. oral clone FR058	0.000312188	Rare (relative abundance less than 1%)	0	0
e24eeeba6c82a187b7eeeb3ce9afc760	2.46996e-06	6.41591e-05	5.78489e-05	Bacteria	Patescibacteria	Saccharimonadia	Saccharimonadales	Saccharimonadaceae	Candidatus Saccharimonas	0.00641591	Rare (relative abundance less than 1%)	0.000246996	0.00578489
de44d83bbdfb2c9f63edb225e08ac9a6	0	0	0	Bacteria	Epsilonbacteraeota	Campylobacteria	Campylobacterales	Campylobacteraceae	Campylobacter	0	Rare (relative abundance less than 1%)	0	0
5d70b854c3374ae466440f491b124b6d	4.52336e-05	0.000153617	1.01761e-05	Bacteria	Firmicutes	Clostridia	Clostridiales	Family XIII	Mogibacterium	0.0153617	Rare (relative abundance less than 1%)	0.00452336	0.00101761
8c64f64ceee077b790d10f4f4cc1c2ad	0.000665568	0.000893666	0.000402514	Bacteria	Firmicutes	Clostridia	Clostridiales	Family XIII	Family XIII UCG-001	0.0893666	Rare (relative abundance less than 1%)	0.0665568	0.0402514
26fe90ba1ed78820901ccd8f061271be	0	0	0	Bacteria	Firmicutes	Clostridia	Clostridiales	Family XIII	Anaerovorax	0	Rare (relative abundance less than 1%)	0	0
3eb9dbae440046badac4310ad44e729b	5.05165e-06	0	0	Bacteria	Firmicutes	Clostridia	Clostridiales	Family XIII	uncultured	0	Rare (relative abundance less than 1%)	0.000505165	0
4267053b3ea4156d0554ba32de70b527	0.0007091	0.00198509	0.000979768	Bacteria	Firmicutes	Clostridia	Clostridiales	Family XIII	Family XIII AD3011 group	0.198509	Rare (relative abundance less than 1%)	0.07091	0.0979768
1f4abe75bb9954dbf54c0b754fd89c36	0	0	3.8463e-06	Bacteria	Firmicutes	Clostridia	Clostridiales	Family XIII	[Eubacterium] nodatum group	0	Rare (relative abundance less than 1%)	0	0.00038463
8a873c138215dfedd78131cb96a98ad8	0	6.1529e-06	0	Bacteria	Firmicutes	Clostridia	Clostridiales	Family XIII	S5-A14a	0.00061529	Rare (relative abundance less than 1%)	0	0
18ee75067a8883958b33538c33953e43	4.42214e-05	0.000118104	3.38963e-05	Bacteria	Firmicutes	Clostridia	Clostridiales	Family XIII	[Eubacterium] brachy group	0.0118104	Rare (relative abundance less than 1%)	0.00442214	0.00338963
05e0e28c83d9a0c476d8da84f8a14561	0	0	4.47287e-06	Bacteria	Firmicutes	Clostridia	Clostridiales	Peptostreptococcaceae	Filifactor	0	Rare (relative abundance less than 1%)	0	0.000447287
2c55bc7cb391ca9268f5a410907936a0	0.00445005	0.00765987	0.0147628	Bacteria	Firmicutes	Clostridia	Clostridiales	Lachnospiraceae	Lachnospiraceae NK4A136 group	0.765987	Rare (relative abundance less than 1%)	0.445005	1.47628
a03bca9aab7c4b6a7e0eda71d4a70fe0	4.33877e-06	0	0	Bacteria	Firmicutes	Clostridia	Clostridiales	Peptostreptococcaceae	Clostridioides	0	Rare (relative abundance less than 1%)	0.000433877	0
ac516911dfc873facbe7fdf1cb592532	0	0	3.83112e-06	Bacteria	Firmicutes	Clostridia	Clostridiales	Peptostreptococcaceae	uncultured	0	Rare (relative abundance less than 1%)	0	0.000383112
9aa822617b1d40431d58c89ea340e587	0.00492495	0.00179362	0.000858497	Bacteria	Firmicutes	Clostridia	Clostridiales	Peptostreptococcaceae	Intestinibacter	0.179362	Rare (relative abundance less than 1%)	0.492495	0.0858497
43bdf98f98826a7340faa245928bca24	0.0043173	0.00159862	0.000677743	Bacteria	Firmicutes	Clostridia	Clostridiales	Peptostreptococcaceae	Terrisporobacter	0.159862	Rare (relative abundance less than 1%)	0.43173	0.0677743
fd72dbc81394a6c8bb1930b408be08a1	3.38375e-06	0	0	Bacteria	Firmicutes	Clostridia	Clostridiales	Family XI	Ezakiella	0	Rare (relative abundance less than 1%)	0.000338375	0
3803bc130208e54a1a495b820bc71040	0	0	0	Bacteria	Firmicutes	Clostridia	Clostridiales	Family XI	Parvimonas	0	Rare (relative abundance less than 1%)	0	0
702cb71314a5d9a8744d64d05917cf08	0	0	0	Bacteria	Firmicutes	Clostridia	Clostridiales	Family XI	Finegoldia	0	Rare (relative abundance less than 1%)	0	0
18858af9a1c2718df6b5255ac2f77ae0	6.94644e-06	0	0	Bacteria	Firmicutes	Clostridia	Clostridiales	Family XI	Peptoniphilus	0	Rare (relative abundance less than 1%)	0.000694644	0
7d964122573ef298da7a2c16cb798677	1.5418e-05	0	3.97512e-06	Bacteria	Firmicutes	Clostridia	Clostridiales	Family XI	Anaerococcus	0	Rare (relative abundance less than 1%)	0.0015418	0.000397512
3b5c2d65861eb0c749549fbce4c2db81	7.37591e-05	9.93312e-06	2.67851e-05	Bacteria	Firmicutes	Clostridia	Clostridiales	Lachnospiraceae	Epulopiscium	0.000993312	Rare (relative abundance less than 1%)	0.00737591	0.00267851
ba0da2b2ca07458672abf53bd5c492eb	0.0011607	0.0012224	0.00127071	Bacteria	Firmicutes	Clostridia	Clostridiales	Lachnospiraceae	Lachnospiraceae UCG-010	0.12224	Rare (relative abundance less than 1%)	0.11607	0.127071
0d33b3b8682278db3459d146aa4b456d	3.88281e-05	6.2608e-05	7.11837e-05	Bacteria	Firmicutes	Clostridia	Clostridiales	Lachnospiraceae	Tyzzerella	0.0062608	Rare (relative abundance less than 1%)	0.00388281	0.00711837
5350f82226573dca947e125d2b9c77eb	0	0	5.28492e-06	Bacteria	Firmicutes	Clostridia	Clostridiales	Lachnospiraceae	uncultured organism	0	Rare (relative abundance less than 1%)	0	0.000528492
45f0bdf88d033c08c6c3c7bd3ac38326	0.000245375	0.000265489	0.000234595	Bacteria	Firmicutes	Clostridia	Clostridiales	Defluviitaleaceae	Defluviitaleaceae UCG-011	0.0265489	Rare (relative abundance less than 1%)	0.0245375	0.0234595
c8d370b5b9aff81537138802815162d1	4.75102e-05	5.94416e-05	8.12471e-05	Bacteria	Firmicutes	Clostridia	Clostridiales	Ruminococcaceae	DTU089	0.00594416	Rare (relative abundance less than 1%)	0.00475102	0.00812471
6ae00c2ec3d7e62edf1059c80c798320	0.00247946	0.00354162	0.00152125	Bacteria	Firmicutes	Clostridia	Clostridiales	Ruminococcaceae	Ruminiclostridium 5	0.354162	Rare (relative abundance less than 1%)	0.247946	0.152125
b20981bde8818d2af21fa66410a6ce55	5.81497e-06	4.79685e-06	3.8463e-06	Bacteria	Firmicutes	Clostridia	Clostridiales	Ruminococcaceae	Caproiciproducens	0.000479685	Rare (relative abundance less than 1%)	0.000581497	0.00038463
d3a19ec70a2cdb875a45b73789bcee9c	0.00230352	0.00208503	0.00198505	Bacteria	Firmicutes	Clostridia	Clostridiales	Ruminococcaceae	CAG-352	0.208503	Rare (relative abundance less than 1%)	0.230352	0.198505
554807dd01aa05ce4bf85febbc47d8e4	0.0193004	0.0154308	0.0140245	Bacteria	Firmicutes	Clostridia	Clostridiales	Ruminococcaceae	Ruminococcus 1	1.54308	Ruminococcus 1	1.93004	1.40245
3abeff60c65b7e18834343d495296657	0.000217732	0.00035298	0.000198915	Bacteria	Firmicutes	Clostridia	Clostridiales	Ruminococcaceae	Negativibacillus	0.035298	Rare (relative abundance less than 1%)	0.0217732	0.0198915
63bb78556029279606655a959bb0d1b3	0	0	1.22467e-05	Bacteria	Firmicutes	Clostridia	Clostridiales	Ruminococcaceae	Harryflintia	0	Rare (relative abundance less than 1%)	0	0.00122467
6832c37a17089bbf40916c7ed61bae57	0.00638454	0.00660599	0.00386001	Bacteria	Firmicutes	Clostridia	Clostridiales	Ruminococcaceae	Butyricicoccus	0.660599	Rare (relative abundance less than 1%)	0.638454	0.386001
38b98d526edc6781b4834afc28b842a7	0.00964542	0.0166429	0.0212232	Bacteria	Firmicutes	Clostridia	Clostridiales	Ruminococcaceae	Ruminococcaceae UCG-002	1.66429	Ruminococcaceae UCG-002	0.964542	2.12232
a391664264924b1188940b1caca1ff7a	0	0	0	Bacteria	Firmicutes	Clostridia	Clostridiales	Ruminococcaceae	Ruminococcaceae V9D2013 group	0	Rare (relative abundance less than 1%)	0	0
3dcff454a042ac1bb2c2c0a03459acd4	0.00655448	0.00788014	0.011197	Bacteria	Firmicutes	Clostridia	Clostridiales	Ruminococcaceae	Ruminococcaceae UCG-005	0.788014	Rare (relative abundance less than 1%)	0.655448	1.1197
d2e7c36d8d86585f8d09c4117630fe97	0.000628365	0.00123901	0.000382505	Bacteria	Firmicutes	Clostridia	Clostridiales	Lachnospiraceae	Howardella	0.123901	Rare (relative abundance less than 1%)	0.0628365	0.0382505
7417d6257b112608743681b2d7570485	0.00138248	0.00136546	0.000967021	Bacteria	Firmicutes	Clostridia	Clostridiales	Lachnospiraceae	Tyzzerella 3	0.136546	Rare (relative abundance less than 1%)	0.138248	0.0967021
2efa896e3011060efd6382ee8df4d1fe	1.7815e-05	7.55504e-05	1.76554e-05	Bacteria	Firmicutes	Clostridia	Clostridiales	Lachnospiraceae	Lachnospiraceae NK3A20 group	0.00755504	Rare (relative abundance less than 1%)	0.0017815	0.00176554
c7edc99942f2e1eca3a0e8edeff06b38	0	0.000179803	4.32016e-05	Bacteria	Firmicutes	Clostridia	Clostridiales	Lachnospiraceae	Lachnospiraceae NK4B4 group	0.0179803	Rare (relative abundance less than 1%)	0	0.00432016
6f41a882f97477f1432473d581aa8cbd	8.429e-06	0	0	Bacteria	Proteobacteria	Alphaproteobacteria	Rickettsiales	Mitochondria	uncultured bacterium	0	Rare (relative abundance less than 1%)	0.0008429	0
78460a5a4e8dde624fc0d68415c15dcd	0	0	0	Bacteria	Proteobacteria	Alphaproteobacteria	Rickettsiales	Mitochondria	Aspergillus nidulans FGSC A4	0	Rare (relative abundance less than 1%)	0	0
ff65d50ad93e9f6ef13f034964004758	0.00823739	0.00922945	0.0118703	Bacteria	Bacteroidetes	Bacteroidia	Bacteroidales	Prevotellaceae	Prevotellaceae NK3B31 group	0.922945	Rare (relative abundance less than 1%)	0.823739	1.18703
22fb08b76cd5006c9ddf76bd6862e3bf	0.00223834	0.00196618	0.00308037	Bacteria	Bacteroidetes	Bacteroidia	Bacteroidales	Prevotellaceae	uncultured	0.196618	Rare (relative abundance less than 1%)	0.223834	0.308037
c9359af4e1045743e4de7d6b3618765d	0.00784183	0.00643651	0.00906767	Bacteria	Bacteroidetes	Bacteroidia	Bacteroidales	Prevotellaceae	Prevotella 2	0.643651	Rare (relative abundance less than 1%)	0.784183	0.906767
71816651f197351907d5d0c3e11a4f53	0.00310725	0.00212461	0.00470277	Bacteria	Bacteroidetes	Bacteroidia	Bacteroidales	Prevotellaceae	Prevotella 7	0.212461	Rare (relative abundance less than 1%)	0.310725	0.470277
102378085ed65b889461af9d6791c0a2	0.103815	0.0700816	0.124795	Bacteria	Bacteroidetes	Bacteroidia	Bacteroidales	Prevotellaceae	Prevotella 9	7.00816	Prevotella 9	10.3815	12.4795
021b5307cd4506000bc48b8fd876f581	0.00517606	0.0045301	0.0063066	Bacteria	Bacteroidetes	Bacteroidia	Bacteroidales	Prevotellaceae	Paraprevotella	0.45301	Rare (relative abundance less than 1%)	0.517606	0.63066
da532c91d4868d7d9849a387feb07b11	0.00863848	0.00739917	0.0122607	Bacteria	Bacteroidetes	Bacteroidia	Bacteroidales	Prevotellaceae	Alloprevotella	0.739917	Rare (relative abundance less than 1%)	0.863848	1.22607
cbcce0201b9cf64d7ef1250189c439dc	7.09975e-05	0.000121661	0.000183024	Bacteria	Bacteroidetes	Bacteroidia	Bacteroidales	Muribaculaceae	uncultured Porphyromonadaceae bacterium	0.0121661	Rare (relative abundance less than 1%)	0.00709975	0.0183024
2af6c41477b65e9552d39af066c0c90d	0.000401291	0.000466712	0.000809748	Bacteria	Bacteroidetes	Bacteroidia	Bacteroidales	Muribaculaceae	uncultured bacterium	0.0466712	Rare (relative abundance less than 1%)	0.0401291	0.0809748
80baf9df93f7bee0ae6f123fcd873cd2	0.00181299	0.00395763	0.00516922	Bacteria	Firmicutes	Clostridia	Clostridiales	Ruminococcaceae	uncultured	0.395763	Rare (relative abundance less than 1%)	0.181299	0.516922
9c58b80c974102fb3f5d804a78eecec2	0	2.6733e-06	0	Bacteria	Bacteroidetes	Bacteroidia	Bacteroidales	Rikenellaceae	Rikenella	0.00026733	Rare (relative abundance less than 1%)	0	0
cca1c0548a246523e1d5ca8f915a614c	0	5.05379e-05	7.01496e-05	Bacteria	Bacteroidetes	Bacteroidia	Bacteroidales	Rikenellaceae	dgA-11 gut group	0.00505379	Rare (relative abundance less than 1%)	0	0.00701496
32c9a52d06f7bfe39fca9f511eb1a90f	3.70494e-06	6.27094e-06	2.46658e-06	Bacteria	Bacteroidetes	Bacteroidia	Bacteroidales	Rikenellaceae	SP3-e08	0.000627094	Rare (relative abundance less than 1%)	0.000370494	0.000246658
cf7feccb075085e65b703c61c267949f	9.06523e-06	0	0	Bacteria	Bacteroidetes	Bacteroidia	Cytophagales	Microscillaceae	uncultured	0	Rare (relative abundance less than 1%)	0.000906523	0
59a0e02b63e429aa5577d129be8ff22c	0.000155356	0.000525133	0.000743965	Bacteria	Bacteroidetes	Bacteroidia	Flavobacteriales	Flavobacteriaceae	uncultured	0.0525133	Rare (relative abundance less than 1%)	0.0155356	0.0743965
b405283f73d8d2c59f37445039013547	0	0	0	Bacteria	Bacteroidetes	Bacteroidia	Flavobacteriales	Weeksellaceae	Chryseobacterium	0	Rare (relative abundance less than 1%)	0	0
42fe843fa558d4db7274172344ec556b	4.09015e-06	0	0	Bacteria	Bacteroidetes	Bacteroidia	Chitinophagales	Chitinophagaceae	Ferruginibacter	0	Rare (relative abundance less than 1%)	0.000409015	0
9c1ec14e6467b7105965d2ca70a17f2d	0	5.74218e-06	5.96383e-06	Bacteria	Bacteroidetes	Bacteroidia	Bacteroidales	Porphyromonadaceae	Porphyromonas	0.000574218	Rare (relative abundance less than 1%)	0	0.000596383
4c756e64e73ded930816219bae8adaa7	9.54198e-06	0	0	Bacteria	Bacteroidetes	Bacteroidia	Bacteroidales	Paludibacteraceae	H1	0	Rare (relative abundance less than 1%)	0.000954198	0
37a44415eb4f0134ed2fa79c25033154	0.0010359	0.00144119	0.00201092	Bacteria	Bacteroidetes	Bacteroidia	Bacteroidales	Barnesiellaceae	uncultured	0.144119	Rare (relative abundance less than 1%)	0.10359	0.201092
44c68e446447ecb146ab3f1c2ea31ec5	0.00074949	0.000666367	0.00145921	Bacteria	Bacteroidetes	Bacteroidia	Bacteroidales	Barnesiellaceae	Coprobacter	0.0666367	Rare (relative abundance less than 1%)	0.074949	0.145921
fdfb3eb8434a41f67807e0008eb9b755	0.00257914	0.00375299	0.00425781	Bacteria	Bacteroidetes	Bacteroidia	Bacteroidales	Marinifilaceae	Odoribacter	0.375299	Rare (relative abundance less than 1%)	0.257914	0.425781
facff5bc397e2b17bf70defc1e3c1f56	0.00156448	0.00200565	0.00284266	Bacteria	Bacteroidetes	Bacteroidia	Bacteroidales	Marinifilaceae	Butyricimonas	0.200565	Rare (relative abundance less than 1%)	0.156448	0.284266
171bf33b2ea7abac5080cd1037331e46	0.000102025	0.000139463	0.000188901	Bacteria	Bacteroidetes	Bacteroidia	Bacteroidales	Marinifilaceae	Sanguibacteroides	0.0139463	Rare (relative abundance less than 1%)	0.0102025	0.0188901
85a0b4ab23d8ba91d6a8dc3367c22cd2	0	6.8803e-06	0.000588716	Bacteria	Bacteroidetes	Bacteroidia	Bacteroidales	Muribaculaceae	CAG-873	0.00068803	Rare (relative abundance less than 1%)	0	0.0588716
68be2d595aef97efd385e6213fdc54a4	0.00417743	0.00266986	0.00385961	Bacteria	Firmicutes	Clostridia	Clostridiales	Lachnospiraceae	Lachnoclostridium	0.266986	Rare (relative abundance less than 1%)	0.417743	0.385961
525e9be8c02ea5f26d390dceba0af095	0.00233487	0.00220537	0.00129438	Bacteria	Firmicutes	Clostridia	Clostridiales	Lachnospiraceae	Marvinbryantia	0.220537	Rare (relative abundance less than 1%)	0.233487	0.129438
acae62ad7d1e18dc0fc2bb6abad1caff	0	2.95994e-05	4.10993e-05	Bacteria	Firmicutes	Clostridia	Clostridiales	Lachnospiraceae	Hungatella	0.00295994	Rare (relative abundance less than 1%)	0	0.00410993
ae3929fbbc168e27f081738fc081e2a5	0.00273941	0.0025305	0.00155416	Bacteria	Firmicutes	Clostridia	Clostridiales	Ruminococcaceae	Ruminiclostridium 9	0.25305	Rare (relative abundance less than 1%)	0.273941	0.155416

## Sheet: S4. Alpha Div metrics
Supplementary table 4. Alpha Diversity Metrics in different sample types in OTU and Genus level
SampleType	Alpha Diversity Metric	mean	sd
GENUS_FR0	InvSimpson	19.4586	6.44963
GENUS_FR0	Observed	98.1667	17.5874
GENUS_FR0	Shannon	3.52271	0.269673
GENUS_FR0	Simpson	0.942564	0.020831
GENUS_FIT0	InvSimpson	15.9864	5.17125
GENUS_FIT0	Observed	95.4667	16.3068
GENUS_FIT0	Shannon	3.41351	0.274795
GENUS_FIT0	Simpson	0.93004	0.0251651
GENUS_SB0	InvSimpson	14.2323	5.2089
GENUS_SB0	Observed	94.8	17.369
GENUS_SB0	Shannon	3.33272	0.298661
GENUS_SB0	Simpson	0.919627	0.0299867
GENUS_FIT4	InvSimpson	15.6715	5.38354
GENUS_FIT4	Observed	93.8333	14.2637
GENUS_FIT4	Shannon	3.38921	0.2891
GENUS_FIT4	Simpson	0.927761	0.0268551
GENUS_FIT7	InvSimpson	15.5657	5.28008
GENUS_FIT7	Observed	95.3	15.84
GENUS_FIT7	Shannon	3.39649	0.285514
GENUS_FIT7	Simpson	0.927405	0.0271725
GENUS_SB4	InvSimpson	13.7908	4.83938
GENUS_SB4	Observed	96.1	17.0645
GENUS_SB4	Shannon	3.30311	0.306239
GENUS_SB4	Simpson	0.917171	0.0332382
GENUS_SB7	InvSimpson	13.9738	5.2705
GENUS_SB7	Observed	94.2	17.3113
GENUS_SB7	Shannon	3.29938	0.325176
GENUS_SB7	Simpson	0.917133	0.0336832
OTUS_FR0	InvSimpson	52.5274	15.3434
OTUS_FR0	Observed	252.6	73.2269
OTUS_FR0	Shannon	4.5026	0.289957
OTUS_FR0	Simpson	0.979263	0.00639795
OTUS_FIT0	InvSimpson	49.0002	14.7721
OTUS_FIT0	Observed	236.233	62.5844
OTUS_FIT0	Shannon	4.42264	0.287821
OTUS_FIT0	Simpson	0.977481	0.00773364
OTUS_SB0	InvSimpson	45.404	14.0919
OTUS_SB0	Shannon	4.41855	0.301285
OTUS_SB0	Simpson	0.975215	0.0100712
OTUS_FIT4	InvSimpson	48.0219	14.8934
OTUS_FIT4	Observed	234.3	53.2374
OTUS_FIT4	Shannon	4.4185	0.273383
OTUS_FIT4	Simpson	0.976816	0.00834285
OTUS_FIT7	InvSimpson	48.8573	14.9635
OTUS_FIT7	Observed	236.867	58.2987
OTUS_FIT7	Shannon	4.43475	0.290114
OTUS_FIT7	Simpson	0.977148	0.00858602
OTUS_SB4	InvSimpson	44.4167	14.5522
OTUS_SB4	Observed	243.633	65.1452
OTUS_SB4	Shannon	4.39885	0.31391
OTUS_SB4	Simpson	0.974586	0.0100055
OTUS_SB7	InvSimpson	13.9738	5.2705
OTUS_SB7	Observed	94.2	17.3113
OTUS_SB7	Shannon	3.29938	0.325176
OTUS_SB7	Simpson	0.917133	0.0336832

## Sheet: S5. GenusChangesinDay0
Supplementary Table 5. Median CLR-Changes in all genera comparing FR with SB0 and FR with FIT0
OTU ID	Kingdom	Phylum	Class	Order	Family	Genus	Comparison	Median change across all samples	we.ep	we.eBH	Significance	Belongs To core 95%	PreviouslYES associated with CRC
5004a37342a5f1d880c8c2caf4541499	Bacteria	Firmicutes	Clostridia	Clostridiales	Lachnospiraceae	Dorea	FR-SB0	1.01048	0.0025601	0.0101225	FDR < 0.05	YES	YES
216ab14cdcf78c599f7d25cf996cc9f5	Bacteria	Bacteroidetes	Bacteroidia	Bacteroidales	Bacteroidaceae	Bacteroides	FR-SB0	-0.30373	0.00689406	0.0355161	FDR < 0.05	YES	YES
aaed3fe05575b505d04db774537029af	Bacteria	Actinobacteria	Coriobacteriia	Coriobacteriales	Coriobacteriaceae	Collinsella	FR-SB0	1.00406	0.0341486	0.0679291	Not Significant	No	YES
dccc036605fa194bf8c4eab87ad00edd	Bacteria	Firmicutes	Clostridia	Clostridiales	Lachnospiraceae	Lachnospira	FR-SB0	-1.60801	0.0207252	0.0698058	Not Significant	No	YES
57df34536c95e58ae6f5aebd91cdad7e	Bacteria	Firmicutes	Clostridia	Clostridiales	Ruminococcaceae	Subdoligranulum	FR-SB0	0.578252	0.041852	0.0788113	Not Significant	YES	YES
6e80ad4e6850375ac18832fb57afa91b	Bacteria	Firmicutes	Negativicutes	Selenomonadales	Acidaminococcaceae	Phascolarctobacterium	FR-SB0	-1.01846	0.105806	0.185373	Not Significant	No	YES
2a402f92d439cd52ca69a0126f7cffee	Bacteria	Firmicutes	Bacilli	Lactobacillales	Streptococcaceae	Streptococcus	FR-SB0	0.860854	0.164047	0.284756	Not Significant	No	YES
0f91cda7998537da0818642769fa3a44	Bacteria	Actinobacteria	Actinobacteria	Actinomycetales	Actinomycetaceae	Actinomyces	FR-SB0	1.07222	0.299235	0.434275	Not Significant	No	YES
6a15f8b3b2d89e3eaa81084381a04d23	Bacteria	Proteobacteria	Deltaproteobacteria	Desulfovibrionales	Desulfovibrionaceae	Bilophila	FR-SB0	-0.690173	0.341129	0.495247	Not Significant	No	YES
6a021b141a780e5c3667f77fd4d83078	Bacteria	Firmicutes	Negativicutes	Selenomonadales	Veillonellaceae	Dialister	FR-SB0	-0.218026	0.491572	0.633043	Not Significant	No	YES
7c90a250e65d6fd40cd901c6374f87f6	Bacteria	Firmicutes	Erysipelotrichia	Erysipelotrichales	Erysipelotrichaceae	Solobacterium	FR-SB0	-0.102665	0.50196	0.645429	Not Significant	No	YES
c80c0b6ce3f1da21304517ab70d6036f	Bacteria	Proteobacteria	Deltaproteobacteria	Desulfovibrionales	Desulfovibrionaceae	Desulfovibrio	FR-SB0	0.0348241	0.528047	0.658912	Not Significant	No	YES
1850c919543bb3c5e322975dc2a421c3	Bacteria	Firmicutes	Bacilli	Lactobacillales	Lactobacillaceae	Lactobacillus	FR-SB0	-0.0923905	0.516536	0.660943	Not Significant	No	YES
156bc91547e4f85473bffbdbb5886e82	Bacteria	Firmicutes	Clostridia	Clostridiales	Lachnospiraceae	[Eubacterium] eligens group	FR-SB0	-0.859305	0.11497	0.211323	Not Significant	No	YES
b7b0d243d93e41c810f9d9ce875d8ad2	Bacteria	Firmicutes	Clostridia	Clostridiales	Lachnospiraceae	[Ruminococcus] torques group	FR-SB0	0.571736	0.0801986	0.138729	Not Significant	No	YES
ce67fa9bcb494d96101e08fc3c60fc12	Bacteria	Proteobacteria	Gammaproteobacteria	Enterobacteriales	Enterobacteriaceae	Escherichia-Shigella	FR-SB0	0.81534	0.390201	0.548464	Not Significant	No	YES
2a402f92d439cd52ca69a0126f7cffee	Bacteria	Firmicutes	Bacilli	Lactobacillales	Streptococcaceae	Streptococcus	FR-FIT0	-1.63819	0.010125	0.0657075	Not Significant	No	YES
216ab14cdcf78c599f7d25cf996cc9f5	Bacteria	Bacteroidetes	Bacteroidia	Bacteroidales	Bacteroidaceae	Bacteroides	FR-FIT0	-0.207462	0.0647091	0.23486	Not Significant	YES	YES
6a15f8b3b2d89e3eaa81084381a04d23	Bacteria	Proteobacteria	Deltaproteobacteria	Desulfovibrionales	Desulfovibrionaceae	Bilophila	FR-FIT0	-1.30445	0.0900584	0.247425	Not Significant	No	YES
5004a37342a5f1d880c8c2caf4541499	Bacteria	Firmicutes	Clostridia	Clostridiales	Lachnospiraceae	Dorea	FR-FIT0	0.276222	0.188075	0.360693	Not Significant	YES	YES
dccc036605fa194bf8c4eab87ad00edd	Bacteria	Firmicutes	Clostridia	Clostridiales	Lachnospiraceae	Lachnospira	FR-FIT0	-0.869191	0.222895	0.457633	Not Significant	No	YES
1850c919543bb3c5e322975dc2a421c3	Bacteria	Firmicutes	Bacilli	Lactobacillales	Lactobacillaceae	Lactobacillus	FR-FIT0	-1.06471	0.297777	0.485426	Not Significant	No	YES
6e80ad4e6850375ac18832fb57afa91b	Bacteria	Firmicutes	Negativicutes	Selenomonadales	Acidaminococcaceae	Phascolarctobacterium	FR-FIT0	0.35986	0.441982	0.633947	Not Significant	No	YES
6a021b141a780e5c3667f77fd4d83078	Bacteria	Firmicutes	Negativicutes	Selenomonadales	Veillonellaceae	Dialister	FR-FIT0	0.351694	0.426072	0.633948	Not Significant	No	YES
7c90a250e65d6fd40cd901c6374f87f6	Bacteria	Firmicutes	Erysipelotrichia	Erysipelotrichales	Erysipelotrichaceae	Solobacterium	FR-FIT0	-0.267318	0.458991	0.649386	Not Significant	No	YES
0f91cda7998537da0818642769fa3a44	Bacteria	Actinobacteria	Actinobacteria	Actinomycetales	Actinomycetaceae	Actinomyces	FR-FIT0	-0.368289	0.516063	0.695658	Not Significant	No	YES
c80c0b6ce3f1da21304517ab70d6036f	Bacteria	Proteobacteria	Deltaproteobacteria	Desulfovibrionales	Desulfovibrionaceae	Desulfovibrio	FR-FIT0	-0.171493	0.517321	0.700917	Not Significant	No	YES
aaed3fe05575b505d04db774537029af	Bacteria	Actinobacteria	Coriobacteriia	Coriobacteriales	Coriobacteriaceae	Collinsella	FR-FIT0	-0.192142	0.511407	0.714863	Not Significant	No	YES
57df34536c95e58ae6f5aebd91cdad7e	Bacteria	Firmicutes	Clostridia	Clostridiales	Ruminococcaceae	Subdoligranulum	FR-FIT0	0.0433957	0.520772	0.71851	Not Significant	YES	YES
156bc91547e4f85473bffbdbb5886e82	Bacteria	Firmicutes	Clostridia	Clostridiales	Lachnospiraceae	[Eubacterium] eligens group	FR-FIT0	-0.14627	0.597636	0.772548	Not Significant	No	YES
ce67fa9bcb494d96101e08fc3c60fc12	Bacteria	Proteobacteria	Gammaproteobacteria	Enterobacteriales	Enterobacteriaceae	Escherichia-Shigella	FR-FIT0	-0.608463	0.46481	0.665914	Not Significant	No	YES
b7b0d243d93e41c810f9d9ce875d8ad2	Bacteria	Firmicutes	Clostridia	Clostridiales	Lachnospiraceae	[Ruminococcus] torques group	FR-FIT0	0.072938	0.511059	0.695319	Not Significant	No	YES
9d926dc2965134e02c714a97f2d236cf	Bacteria	Bacteroidetes	Bacteroidia	Bacteroidales	Rikenellaceae	Alistipes	FR-FIT0	1.65217	2.03047e-05	0.000580703	FDR < 0.05	YES	No
fefca26d48adc5964ac2a5bc548b3522	Bacteria	Firmicutes	Clostridia	Clostridiales	Ruminococcaceae	[Eubacterium] coprostanoligenes group	FR-FIT0	1.65699	0.0015076	0.0115296	FDR < 0.05	YES	No
fdfb3eb8434a41f67807e0008eb9b755	Bacteria	Bacteroidetes	Bacteroidia	Bacteroidales	Marinifilaceae	Odoribacter	FR-FIT0	0.593617	0.00351641	0.0360889	FDR < 0.05	YES	No
80baf9df93f7bee0ae6f123fcd873cd2	Bacteria	Firmicutes	Clostridia	Clostridiales	Ruminococcaceae	Ruminococcaceae, uncultured	FR-FIT0	1.13388	0.00352748	0.0363275	FDR < 0.05	YES	No
566f0f54d888757635d25307e6b79d90	Bacteria	Firmicutes	Clostridia	Clostridiales	Lachnospiraceae	Anaerostipes	FR-FIT0	-0.392361	0.0039239	0.0385842	FDR < 0.05	YES	No
6fffeb85b1cdd07c869cfb8d10489b67	Bacteria	Firmicutes	Clostridia	Clostridiales	Peptostreptococcaceae	Romboutsia	FR-FIT0	-0.915169	0.0123387	0.0404951	FDR < 0.05	YES	No
1fad48b2ea25b073e8613851629f37ca	Bacteria	Firmicutes	Clostridia	Clostridiales	Lachnospiraceae	Lachnospiraceae ND3007 group	FR-FIT0	-1.02161	0.0134102	0.0440458	FDR < 0.05	No	No
4269084e589b7f536cff9cff132cf1a1	Bacteria	Proteobacteria	Gammaproteobacteria	Betaproteobacteriales	Burkholderiaceae	Sutterella	FR-FIT0	-1.2538	0.0110112	0.0504875	Not Significant	No	No
795c76c0305956629a470ed2489ececd	Bacteria	Firmicutes	Bacilli	Lactobacillales	Streptococcaceae	Lactococcus	FR-FIT0	-2.48735	0.0115887	0.0511055	Not Significant	No	No
afa67688a07186322da110fb95b7280e	Bacteria	Firmicutes	Clostridia	Clostridiales	Lachnospiraceae	Fusicatenibacter	FR-FIT0	-0.637841	0.0232868	0.0579648	Not Significant	YES	No
6a573c3ad5695b385fd5fbb490cbf8fa	Bacteria	Firmicutes	Clostridia	Clostridiales	Lachnospiraceae	Blautia	FR-FIT0	-0.361303	0.00732333	0.0597109	Not Significant	YES	No
68be2d595aef97efd385e6213fdc54a4	Bacteria	Firmicutes	Clostridia	Clostridiales	Lachnospiraceae	Lachnoclostridium	FR-FIT0	-1.31753	0.00741806	0.0616781	Not Significant	YES	No
0a2d40791ab09b809ff420ce92f04022	Bacteria	Firmicutes	Clostridia	Clostridiales	Ruminococcaceae	Ruminococcaceae UCG-014	FR-FIT0	1.7366	0.0127391	0.0717824	Not Significant	No	No
9aa822617b1d40431d58c89ea340e587	Bacteria	Firmicutes	Clostridia	Clostridiales	Peptostreptococcaceae	Intestinibacter	FR-FIT0	-1.7904	0.0153927	0.0757996	Not Significant	No	No
2c55bc7cb391ca9268f5a410907936a0	Bacteria	Firmicutes	Clostridia	Clostridiales	Lachnospiraceae	Lachnospiraceae NK4A136 group	FR-FIT0	1.0611	0.0104329	0.0758294	Not Significant	YES	No
0bc51d57173d04a99403903c53c39279	Bacteria	Firmicutes	Clostridia	Clostridiales	Lachnospiraceae	[Eubacterium] ventriosum group	FR-FIT0	2.3164	0.0217026	0.0940648	Not Significant	No	No
d7d35530d098e32b90ec39b6ca508a4b	Bacteria	Proteobacteria	Alphaproteobacteria	Rhodospirillales	uncultured	gut metagenome	FR-FIT0	-1.99992	0.0250602	0.101851	Not Significant	No	No
8939415b571e561392ac35b88a59e9cb	Bacteria	Firmicutes	Clostridia	Clostridiales	Ruminococcaceae	Ruminococcaceae UCG-013	FR-FIT0	1.12135	0.026806	0.111751	Not Significant	No	No
36882d2138286b4806d32168ec440d44	Bacteria	Firmicutes	Clostridia	Clostridiales	Lachnospiraceae	Coprococcus 1	FR-FIT0	-0.58901	0.0809538	0.181312	Not Significant	No	No
38b98d526edc6781b4834afc28b842a7	Bacteria	Firmicutes	Clostridia	Clostridiales	Ruminococcaceae	Ruminococcaceae UCG-002	FR-FIT0	0.643032	0.0863849	0.188816	Not Significant	No	No
c031424c8d2c7257b837321638a642d3	Bacteria	Firmicutes	Clostridia	Clostridiales	Lachnospiraceae	Roseburia	FR-FIT0	0.913437	0.0654043	0.210898	Not Significant	YES	No
6ae00c2ec3d7e62edf1059c80c798320	Bacteria	Firmicutes	Clostridia	Clostridiales	Ruminococcaceae	Ruminiclostridium 5	FR-FIT0	0.764633	0.0876167	0.236272	Not Significant	No	No
525e9be8c02ea5f26d390dceba0af095	Bacteria	Firmicutes	Clostridia	Clostridiales	Lachnospiraceae	Marvinbryantia	FR-FIT0	1.35379	0.0783767	0.247812	Not Significant	No	No
d908ad87310b992045210575ccffbae8	Bacteria	Actinobacteria	Coriobacteriia	Coriobacteriales	Coriobacteriales Incertae Sedis	Coriobacteriales Incertae Sedis, uncultured	FR-FIT0	1.65499	0.106534	0.257677	Not Significant	No	No
04cd2c35ecae0c645d522dbe906ed56d	Bacteria	Firmicutes	Clostridia	Clostridiales	Ruminococcaceae	Faecalibacterium	FR-FIT0	-0.178943	0.08273	0.260192	Not Significant	YES	No
178fed3494d7fb5769c52041a31e1c29	Bacteria	Proteobacteria	Gammaproteobacteria	Betaproteobacteriales	Burkholderiaceae	Oxalobacter	FR-FIT0	1.78275	0.114032	0.265381	Not Significant	No	No
660c3579edff9b972298a6f4a0b22d94	Bacteria	Firmicutes	Clostridia	Clostridiales	Lachnospiraceae	Lachnospiraceae FCS020 group	FR-FIT0	-1.47923	0.0859959	0.268707	Not Significant	No	No
452af94e7bd43293fa70fac351a23175	Bacteria	Firmicutes	Clostridia	Clostridiales	Lachnospiraceae	Coprococcus 2	FR-FIT0	0.962855	0.157203	0.316249	Not Significant	No	No
4872e030c93ef5d9c181498b705d067d	Bacteria	Firmicutes	Clostridia	Clostridiales	Ruminococcaceae	Ruminococcus 2	FR-FIT0	0.585748	0.190877	0.320672	Not Significant	No	No
ef2e0f331b28b00c3fb4cb061977f08c	Bacteria	Firmicutes	Clostridia	Clostridiales	Ruminococcaceae	Oscillibacter	FR-FIT0	1.76618	0.127267	0.327193	Not Significant	No	No
f889fb835c5e55e3c9d1ecf009fc1f3f	Bacteria	Firmicutes	Clostridia	Clostridiales	Lachnospiraceae	[Eubacterium] hallii group	FR-FIT0	-0.225778	0.117611	0.330477	Not Significant	YES	No
800d61bd6edd9a2509d097fb2502064a	Bacteria	Tenericutes	Mollicutes	Mollicutes RF39	uncultured bacterium	uncultured bacterium, uncultured bacterium	FR-FIT0	1.32869	0.172392	0.338292	Not Significant	No	No
43bdf98f98826a7340faa245928bca24	Bacteria	Firmicutes	Clostridia	Clostridiales	Peptostreptococcaceae	Terrisporobacter	FR-FIT0	-1.49119	0.156077	0.342486	Not Significant	No	No
6351224ba53fdeb6ec34ca30c25b9f43	Bacteria	Firmicutes	Clostridia	Clostridiales	Ruminococcaceae	Ruminococcaceae NK4A214 group	FR-FIT0	0.64389	0.165144	0.347192	Not Significant	No	No
4e7168ef24c96a04dd0bc4b7176b7c51	Bacteria	Firmicutes	Clostridia	Clostridiales	Clostridiales vadinBB60 group	Clostridiales vadinBB60 group, uncultured bacterium	FR-FIT0	-1.30106	0.152025	0.353772	Not Significant	No	No
693074b2ba3417ceea54d2d049763b0c	Bacteria	Firmicutes	Clostridia	Clostridiales	Lachnospiraceae	Lachnospiraceae UCG-004	FR-FIT0	-1.44922	0.162113	0.354895	Not Significant	No	No
570e85a523ad4bbf2c1c22b8803cfb5d	Bacteria	Verrucomicrobia	Verrucomicrobiae	Opitutales	Puniceicoccaceae	Puniceicoccaceae, uncultured	FR-FIT0	-1.37477	0.165127	0.360217	Not Significant	No	No
eeccd439a00a9ec0978448b57c0e4cc5	Bacteria	Tenericutes	Mollicutes	Mollicutes RF39	gut metagenome	gut metagenome	FR-FIT0	1.34887	0.192445	0.364834	Not Significant	No	No
e3b7c0f5993a808a1d5a79a702ff29e3	Bacteria	Firmicutes	Erysipelotrichia	Erysipelotrichales	Erysipelotrichaceae	Holdemania	FR-FIT0	1.40349	0.185755	0.373673	Not Significant	No	No
c28a8c1904009322ff13fb1b2eea5c41	Bacteria	Verrucomicrobia	Verrucomicrobiae	Verrucomicrobiales	Akkermansiaceae	Akkermansia	FR-FIT0	1.14342	0.210806	0.390006	Not Significant	No	No
b8efb9a7a3bc5486c90d9d96a309c736	Bacteria	Firmicutes	Erysipelotrichia	Erysipelotrichales	Erysipelotrichaceae	Turicibacter	FR-FIT0	-0.976155	0.218448	0.406898	Not Significant	No	No
98e8a948170be045ea36b1e6f3a2f293	Bacteria	Actinobacteria	Coriobacteriia	Coriobacteriales	Eggerthellaceae	Eggerthellaceae, uncultured	FR-FIT0	0.883784	0.242816	0.419686	Not Significant	No	No
4267053b3ea4156d0554ba32de70b527	Bacteria	Firmicutes	Clostridia	Clostridiales	Family XIII	Family XIII AD3011 group	FR-FIT0	1.06027	0.222323	0.431243	Not Significant	No	No
90babb45be91b28dd6373e316223dc38	Bacteria	Firmicutes	Clostridia	Clostridiales	Ruminococcaceae	Candidatus Soleaferrea	FR-FIT0	1.30936	0.250365	0.431475	Not Significant	No	No
8c64f64ceee077b790d10f4f4cc1c2ad	Bacteria	Firmicutes	Clostridia	Clostridiales	Family XIII	Family XIII UCG-001	FR-FIT0	0.812939	0.227803	0.452912	Not Significant	No	No
259979b1e943c976c42a56f124b782c7	Bacteria	Firmicutes	Clostridia	Clostridiales	Ruminococcaceae	Ruminococcaceae UCG-010	FR-FIT0	-0.622812	0.259575	0.474097	Not Significant	No	No
22374adf7181fc5f9572ec642cff3166	Bacteria	Firmicutes	Clostridia	Clostridiales	Christensenellaceae	Christensenellaceae, uncultured	FR-FIT0	1.1972	0.279113	0.479321	Not Significant	No	No
7529f1893957563f335014515840dbcf	Bacteria	Proteobacteria	Gammaproteobacteria	Pasteurellales	Pasteurellaceae	Haemophilus	FR-FIT0	-0.891902	0.285539	0.482966	Not Significant	No	No
306ff398fe60da5e1ac2c9ee5ba71c5f	Bacteria	Bacteroidetes	Bacteroidia	Bacteroidales	Muribaculaceae	metagenome	FR-FIT0	0.762038	0.283691	0.487198	Not Significant	No	No
84ab338d14e1ae9c3dea136af6385b98	Bacteria	Firmicutes	Clostridia	Clostridiales	Clostridiaceae 1	Clostridium sensu stricto 1	FR-FIT0	-0.513079	0.290834	0.487431	Not Significant	No	No
b1b60c2b53b0215f40aea999021efa65	Bacteria	Actinobacteria	Coriobacteriia	Coriobacteriales	Eggerthellaceae	Adlercreutzia	FR-FIT0	1.25508	0.304506	0.491493	Not Significant	No	No
e2a15f8de4145bbbecb08a1b81255ee9	Bacteria	Bacteroidetes	Bacteroidia	Bacteroidales	Barnesiellaceae	Barnesiella	FR-FIT0	0.413009	0.308943	0.494319	Not Significant	No	No
c83b8738775970faf28f8cc2efef8b2d	Bacteria	Firmicutes	Erysipelotrichia	Erysipelotrichales	Erysipelotrichaceae	Erysipelotrichaceae UCG-003	FR-FIT0	0.442774	0.298974	0.508051	Not Significant	No	No
eb685cc53b226980ee7b6f6f2445281a	Bacteria	Proteobacteria	Alphaproteobacteria	Rhodospirillales	uncultured	Azospirillum sp. 47_25	FR-FIT0	-0.986255	0.333001	0.516835	Not Significant	No	No
5d70b854c3374ae466440f491b124b6d	Bacteria	Firmicutes	Clostridia	Clostridiales	Family XIII	Mogibacterium	FR-FIT0	0.959077	0.332576	0.520839	Not Significant	No	No
fb61fc3016b4c78a1cdee2601aac5d23	Bacteria	Bacteroidetes	Bacteroidia	Bacteroidales	Tannerellaceae	Parabacteroides	FR-FIT0	-0.230499	0.311774	0.529186	Not Significant	YES	No
d7cfbc1d2b086949c420f6755837ac78	Bacteria	Proteobacteria	Alphaproteobacteria	Rhodospirillales	uncultured	uncultured, uncultured bacterium	FR-FIT0	-0.982282	0.343372	0.530608	Not Significant	No	No
3abeff60c65b7e18834343d495296657	Bacteria	Firmicutes	Clostridia	Clostridiales	Ruminococcaceae	Negativibacillus	FR-FIT0	1.0477	0.329439	0.533217	Not Significant	No	No
102378085ed65b889461af9d6791c0a2	Bacteria	Bacteroidetes	Bacteroidia	Bacteroidales	Prevotellaceae	Prevotella 9	FR-FIT0	-0.556119	0.359579	0.536648	Not Significant	No	No
7aeb545656bf562eb3646f68a8ac253c	Bacteria	Firmicutes	Clostridia	Clostridiales	Ruminococcaceae	Fournierella	FR-FIT0	-0.85872	0.339548	0.537249	Not Significant	No	No
6d5ab64fa48ba5e504485fa96a7ede4b	Bacteria	Firmicutes	Clostridia	Clostridiales	Lachnospiraceae	GCA-900066575	FR-FIT0	1.0403	0.346396	0.551541	Not Significant	No	No
b4a156d60749daec76e38b49e420f221	Bacteria	Actinobacteria	Coriobacteriia	Coriobacteriales	Eggerthellaceae	Slackia	FR-FIT0	0.618076	0.360188	0.553814	Not Significant	No	No
ac3fb1069837b635f2397665e2ccb694	Bacteria	Lentisphaerae	Lentisphaeria	Victivallales	vadinBE97	vadinBE97, uncultured bacterium	FR-FIT0	-0.903874	0.365802	0.555728	Not Significant	No	No
5e6b5ae64f6b145e8b5b8fd5aaae42a7	Bacteria	Firmicutes	Clostridia	Clostridiales	Ruminococcaceae	Oscillospira	FR-FIT0	0.889328	0.367438	0.556014	Not Significant	No	No
290a7d19d6d9a549a472b449d6b0a22a	Bacteria	Firmicutes	Clostridia	Clostridiales	Lachnospiraceae	Agathobacter	FR-FIT0	0.294214	0.332608	0.560325	Not Significant	YES	No
ec5ef30e062724f364ad45514174f316	Bacteria	Firmicutes	Clostridia	Clostridiales	Lachnospiraceae	Coprococcus 3	FR-FIT0	-0.352008	0.354614	0.56673	Not Significant	No	No
8cffeb2621ebdb8d4bda794977f1c560	Bacteria	Lentisphaerae	Lentisphaeria	Victivallales	vadinBE97	Bacteroidales bacterium 55_9	FR-FIT0	-0.718076	0.380074	0.569393	Not Significant	No	No
dd87432f9b756c78b2af4ec6f4d14759	Bacteria	Actinobacteria	Coriobacteriia	Coriobacteriales	Eggerthellaceae	Enterorhabdus	FR-FIT0	0.443132	0.381325	0.574471	Not Significant	No	No
a90da2072a4688b8cfd2be8e86cd3455	Bacteria	Firmicutes	Erysipelotrichia	Erysipelotrichales	Erysipelotrichaceae	Erysipelotrichaceae, uncultured	FR-FIT0	-0.741124	0.394454	0.576756	Not Significant	No	No
3d6f1d3d55dd7814de2cb869a5ac9b5e	Bacteria	Firmicutes	Clostridia	Clostridiales	Lachnospiraceae	Lachnospiraceae NC2004 group	FR-FIT0	-0.84798	0.374596	0.576932	Not Significant	No	No
763eb351f8e0f5e8c681c965be3c7e9d	Bacteria	Bacteroidetes	Bacteroidia	Bacteroidales	Rikenellaceae	Rikenellaceae RC9 gut group	FR-FIT0	0.552325	0.403084	0.577467	Not Significant	No	No
f4c053e67f5e56f9d8b9aa70d6519791	Bacteria	Firmicutes	Clostridia	Clostridiales	Lachnospiraceae	Lachnospiraceae UCG-003	FR-FIT0	-0.770815	0.397377	0.580999	Not Significant	No	No
554807dd01aa05ce4bf85febbc47d8e4	Bacteria	Firmicutes	Clostridia	Clostridiales	Ruminococcaceae	Ruminococcus 1	FR-FIT0	-0.255438	0.380968	0.587929	Not Significant	No	No
3c96f437a2ea603153de875a46ea3787	Bacteria	Firmicutes	Erysipelotrichia	Erysipelotrichales	Erysipelotrichaceae	[Clostridium] innocuum group	FR-FIT0	0.682191	0.396504	0.5899	Not Significant	No	No
dfbd532c0039041084a20f956ec18352	Bacteria	Firmicutes	Erysipelotrichia	Erysipelotrichales	Erysipelotrichaceae	Erysipelotrichaceae UCG-004	FR-FIT0	-0.671645	0.399889	0.589985	Not Significant	No	No
eb6a8bed5d479e8577967ee159b3b4b0	Bacteria	Tenericutes	Mollicutes	Anaeroplasmatales	Anaeroplasmataceae	Anaeroplasma	FR-FIT0	-0.551499	0.394815	0.595231	Not Significant	No	No
fbf7663d633c12d646e300f0c2803603	Bacteria	Tenericutes	Mollicutes	Mollicutes RF39	metagenome	metagenome	FR-FIT0	0.648975	0.429066	0.614037	Not Significant	No	No
d2e7c36d8d86585f8d09c4117630fe97	Bacteria	Firmicutes	Clostridia	Clostridiales	Lachnospiraceae	Howardella	FR-FIT0	0.473932	0.412588	0.616528	Not Significant	No	No
ae3929fbbc168e27f081738fc081e2a5	Bacteria	Firmicutes	Clostridia	Clostridiales	Ruminococcaceae	Ruminiclostridium 9	FR-FIT0	-0.16552	0.417066	0.618121	Not Significant	YES	No
365b40202dd79cb049ade42aa67c452b	Bacteria	Firmicutes	Clostridia	Clostridiales	Lachnospiraceae	[Eubacterium] xylanophilum group	FR-FIT0	0.619007	0.41381	0.625317	Not Significant	No	No
e20d6b788f565d254f999d4f8a115e24	Bacteria	Lentisphaerae	Lentisphaeria	Victivallales	Victivallaceae	Victivallaceae, uncultured organism	FR-FIT0	-0.49664	0.439094	0.626132	Not Significant	No	No
1314dc91404eec306796aa6ea8550bf2	Bacteria	Firmicutes	Clostridia	Clostridiales	Lachnospiraceae	[Eubacterium] ruminantium group	FR-FIT0	0.516114	0.430351	0.627232	Not Significant	No	No
07ce15f68e76cda8430e939219c8ebae	Bacteria	Lentisphaerae	Lentisphaeria	Victivallales	Victivallaceae	Victivallaceae, uncultured rumen bacterium	FR-FIT0	-0.508937	0.436113	0.629223	Not Significant	No	No
59f387e584df269c8dc9284a280b9d72	Bacteria	Firmicutes	Clostridia	Clostridiales	Lachnospiraceae	CAG-56	FR-FIT0	-0.456828	0.419061	0.632657	Not Significant	No	No
beeec96ebd50ee5e7b1c7b6d903cb546	Bacteria	Firmicutes	Clostridia	Clostridiales	Ruminococcaceae	Ruminiclostridium 6	FR-FIT0	-0.507803	0.428884	0.633837	Not Significant	No	No
6523e3596c5335a6a87632820d11878d	Bacteria	Bacteroidetes	Bacteroidia	Bacteroidales	uncultured	gut metagenome	FR-FIT0	0.598577	0.446847	0.634223	Not Significant	No	No
14562ba82406c8a9c732b2fad72df50f	Bacteria	Firmicutes	Erysipelotrichia	Erysipelotrichales	Erysipelotrichaceae	Holdemanella	FR-FIT0	0.107905	0.452715	0.635528	Not Significant	No	No
721730636ef12b5bd161000cc75a3c4c	Bacteria	Firmicutes	Clostridia	Clostridiales	Clostridiales vadinBB60 group	Clostridiales vadinBB60 group, uncultured organism	FR-FIT0	-0.726043	0.432256	0.63604	Not Significant	No	No
ff65d50ad93e9f6ef13f034964004758	Bacteria	Bacteroidetes	Bacteroidia	Bacteroidales	Prevotellaceae	Prevotellaceae NK3B31 group	FR-FIT0	-0.0995532	0.452386	0.637003	Not Significant	No	No
021b5307cd4506000bc48b8fd876f581	Bacteria	Bacteroidetes	Bacteroidia	Bacteroidales	Prevotellaceae	Paraprevotella	FR-FIT0	0.446763	0.446894	0.639577	Not Significant	No	No
0171657e47f3806c5f07c6edc9aeba07	Bacteria	Firmicutes	Erysipelotrichia	Erysipelotrichales	Erysipelotrichaceae	Catenibacterium	FR-FIT0	-0.190013	0.454467	0.642513	Not Significant	No	No
59a0e02b63e429aa5577d129be8ff22c	Bacteria	Bacteroidetes	Bacteroidia	Flavobacteriales	Flavobacteriaceae	Flavobacteriaceae, uncultured	FR-FIT0	0.473183	0.462597	0.642902	Not Significant	No	No
18ee75067a8883958b33538c33953e43	Bacteria	Firmicutes	Clostridia	Clostridiales	Family XIII	[Eubacterium] brachy group	FR-FIT0	0.457973	0.45956	0.643309	Not Significant	No	No
361386394d956a5e9e9b49ecba99192c	Bacteria	Firmicutes	Clostridia	Clostridiales	Ruminococcaceae	Ruminococcaceae UCG-004	FR-FIT0	0.303187	0.463818	0.643805	Not Significant	No	No
d5ac638a7b354f49d1d2692cede2413f	Bacteria	Bacteroidetes	Bacteroidia	Bacteroidales	Prevotellaceae	Prevotellaceae UCG-001	FR-FIT0	-0.0605933	0.437757	0.644304	Not Significant	No	No
03a84e4338b2ff13755cf987ca1d9858	Bacteria	Firmicutes	Clostridia	Clostridiales	Peptococcaceae	Peptococcus	FR-FIT0	-0.445097	0.442872	0.644362	Not Significant	No	No
baba8233ec236157b1cf931d11aaac08	Bacteria	Actinobacteria	Coriobacteriia	Coriobacteriales	Eggerthellaceae	Senegalimassilia	FR-FIT0	0.253991	0.456963	0.646356	Not Significant	No	No
c9359af4e1045743e4de7d6b3618765d	Bacteria	Bacteroidetes	Bacteroidia	Bacteroidales	Prevotellaceae	Prevotella 2	FR-FIT0	-0.286252	0.455194	0.651157	Not Significant	No	No
4913c2b7422f4621d78bcd57915c9a0a	Archaea	Euryarchaeota	Methanobacteria	Methanobacteriales	Methanobacteriaceae	Methanobrevibacter	FR-FIT0	-0.773003	0.445786	0.658402	Not Significant	No	No
7417d6257b112608743681b2d7570485	Bacteria	Firmicutes	Clostridia	Clostridiales	Lachnospiraceae	Tyzzerella 3	FR-FIT0	-0.228976	0.479839	0.662011	Not Significant	No	No
235c1bfa2687828719188b26001ea00f	Bacteria	Lentisphaerae	Lentisphaeria	Victivallales	Victivallaceae	Victivallis	FR-FIT0	-0.627391	0.471897	0.664387	Not Significant	No	No
be3a4fe21d33f19c1cbb7079d2b3f878	Bacteria	Firmicutes	Clostridia	Clostridiales	Lachnospiraceae	[Ruminococcus] gnavus group	FR-FIT0	-0.0716877	0.483435	0.665068	Not Significant	No	No
f2fc6962ed906e5f853b9d5c024c253a	Bacteria	Actinobacteria	Coriobacteriia	Coriobacteriales	uncultured	uncultured, uncultured bacterium	FR-FIT0	0.332861	0.478737	0.666812	Not Significant	No	No
82eae4e5775069ab12cf0590afcae3cf	Bacteria	Firmicutes	Negativicutes	Selenomonadales	Veillonellaceae	Mitsuokella	FR-FIT0	-0.202334	0.480862	0.667647	Not Significant	No	No
f91e133e4589a8a408bb74bc3d8d1b3c	Bacteria	Firmicutes	Clostridia	Clostridiales	Ruminococcaceae	GCA-900066225	FR-FIT0	-0.52538	0.485894	0.668259	Not Significant	No	No
da532c91d4868d7d9849a387feb07b11	Bacteria	Bacteroidetes	Bacteroidia	Bacteroidales	Prevotellaceae	Alloprevotella	FR-FIT0	-0.257123	0.477734	0.668836	Not Significant	No	No
4f9ba3849f5b975afba7dfa747103cd1	Bacteria	Tenericutes	Mollicutes	Izimaplasmatales	uncultured organism	uncultured organism, uncultured organism	FR-FIT0	-0.264126	0.482828	0.669044	Not Significant	No	No
37a44415eb4f0134ed2fa79c25033154	Bacteria	Bacteroidetes	Bacteroidia	Bacteroidales	Barnesiellaceae	Barnesiellaceae, uncultured	FR-FIT0	-0.263062	0.482616	0.670107	Not Significant	No	No
30715d5870b2ae129c4345266473f2c4	Bacteria	Firmicutes	Negativicutes	Selenomonadales	Veillonellaceae	Veillonella	FR-FIT0	-0.388255	0.484494	0.673592	Not Significant	No	No
1907d3b3775c29fae996fa6a6f7dc0f8	Bacteria	Cyanobacteria	Melainabacteria	Gastranaerophilales	uncultured bacterium	uncultured bacterium, uncultured bacterium	FR-FIT0	-0.465422	0.481432	0.673941	Not Significant	No	No
919f5a40d936ab6ec676bbb11997754d	Bacteria	Proteobacteria	Gammaproteobacteria	Aeromonadales	Succinivibrionaceae	Succinivibrio	FR-FIT0	-0.262398	0.492024	0.674737	Not Significant	No	No
db1ddfb6246977fe0d747edd43a203c5	Bacteria	Proteobacteria	Deltaproteobacteria	Desulfovibrionales	Desulfovibrionaceae	Mailhella	FR-FIT0	-0.204865	0.489363	0.675856	Not Significant	No	No
4b3bbbd448b8894b9ebd61e59de90d12	Bacteria	Bacteroidetes	Bacteroidia	Bacteroidales	Muribaculaceae	Muribaculaceae, uncultured organism	FR-FIT0	0.0744074	0.492493	0.676519	Not Significant	No	No
40fec731e682be20117bac673327b37b	Bacteria	Actinobacteria	Actinobacteria	Bifidobacteriales	Bifidobacteriaceae	Bifidobacterium	FR-FIT0	0.265914	0.488462	0.677643	Not Significant	No	No
84cc6ac4a3feb4ee34767ff19b6bd01f	Bacteria	Firmicutes	Clostridia	Clostridiales	Ruminococcaceae	Ruminococcaceae UCG-008	FR-FIT0	-0.415809	0.489214	0.678044	Not Significant	No	No
784ca6f9d9086be0e64fb06b8684b075	Bacteria	Actinobacteria	Coriobacteriia	Coriobacteriales	Eggerthellaceae	Eggerthella	FR-FIT0	0.0192648	0.493575	0.679435	Not Significant	No	No
171bf33b2ea7abac5080cd1037331e46	Bacteria	Bacteroidetes	Bacteroidia	Bacteroidales	Marinifilaceae	Sanguibacteroides	FR-FIT0	0.164379	0.487977	0.68088	Not Significant	No	No
25f2f38ab73a4ae8e63807c29490a81b	Bacteria	Firmicutes	Erysipelotrichia	Erysipelotrichales	Erysipelotrichaceae	Firmicutes bacterium CAG:345	FR-FIT0	-0.115116	0.496562	0.681049	Not Significant	No	No
22fb08b76cd5006c9ddf76bd6862e3bf	Bacteria	Bacteroidetes	Bacteroidia	Bacteroidales	Prevotellaceae	Prevotellaceae, uncultured	FR-FIT0	-0.140978	0.511644	0.685443	Not Significant	No	No
1eabdef982e6fb3dca366b4fc00d476c	Bacteria	Firmicutes	Clostridia	Clostridiales	Lachnospiraceae	[Bacteroides] pectinophilus group	FR-FIT0	-0.221279	0.503151	0.685818	Not Significant	No	No
bda9e8a75886ac4630ff7d469de0eef0	Bacteria	Firmicutes	Negativicutes	Selenomonadales	Veillonellaceae	Allisonella	FR-FIT0	0.420308	0.496892	0.686004	Not Significant	No	No
facff5bc397e2b17bf70defc1e3c1f56	Bacteria	Bacteroidetes	Bacteroidia	Bacteroidales	Marinifilaceae	Butyricimonas	FR-FIT0	0.359401	0.484957	0.686252	Not Significant	No	No
c8d370b5b9aff81537138802815162d1	Bacteria	Firmicutes	Clostridia	Clostridiales	Ruminococcaceae	DTU089	FR-FIT0	-0.178757	0.511728	0.687464	Not Significant	No	No
08c2e0a6f46544046e771c22f6882881	Bacteria	Firmicutes	Clostridia	Clostridiales	Caldicoprobacteraceae	Caldicoprobacter	FR-FIT0	-0.239417	0.518665	0.689485	Not Significant	No	No
55ce2d6e3d67110dedb82c82b84fb381	Bacteria	Firmicutes	Clostridia	Clostridiales	Lachnospiraceae	Butyrivibrio	FR-FIT0	-0.0834321	0.507914	0.690971	Not Significant	No	No
b7763eb01614806270ceb24d0a5ba148	Bacteria	Tenericutes	Mollicutes	Izimaplasmatales	gut metagenome	gut metagenome	FR-FIT0	-0.107114	0.501902	0.691213	Not Significant	No	No
6987735d65e4a5ff8a195036122a04ea	Bacteria	Firmicutes	Clostridia	Clostridiales	Clostridiales vadinBB60 group	gut metagenome	FR-FIT0	-0.430667	0.501476	0.69264	Not Significant	No	No
0b49c4620806e826999fa8240f619a73	Bacteria	Firmicutes	Clostridia	Clostridiales	Lachnospiraceae	[Ruminococcus] gauvreauii group	FR-FIT0	-0.376327	0.504831	0.693388	Not Significant	No	No
4155f0fd5288a443f72a299c87f96e62	Bacteria	Cyanobacteria	Melainabacteria	Gastranaerophilales	Candidatus Melainabacteria bacterium MEL.A1	Candidatus Melainabacteria bacterium MEL.A1	FR-FIT0	-0.0293265	0.51422	0.695477	Not Significant	No	No
bb98f7717eb88f016f73a3891a5d5c08	Bacteria	Firmicutes	Clostridia	DTU014	uncultured bacterium	uncultured bacterium, uncultured bacterium	FR-FIT0	0.336454	0.504573	0.697213	Not Significant	No	No
71816651f197351907d5d0c3e11a4f53	Bacteria	Bacteroidetes	Bacteroidia	Bacteroidales	Prevotellaceae	Prevotella 7	FR-FIT0	0.0303884	0.530725	0.706737	Not Significant	No	No
901f00564f34e41a00dc8bd74839c3da	Bacteria	Firmicutes	Clostridia	Clostridiales	Peptococcaceae	Peptococcaceae, uncultured	FR-FIT0	0.513615	0.511108	0.708835	Not Significant	No	No
734524e7100c92dca5ee9e036ca1bae4	Bacteria	Firmicutes	Clostridia	Clostridiales	Lachnospiraceae	[Eubacterium] oxidoreducens group	FR-FIT0	0.264139	0.527655	0.710678	Not Significant	No	No
2af6c41477b65e9552d39af066c0c90d	Bacteria	Bacteroidetes	Bacteroidia	Bacteroidales	Muribaculaceae	Muribaculaceae, uncultured bacterium	FR-FIT0	0.165673	0.528389	0.711747	Not Significant	No	No
3dcff454a042ac1bb2c2c0a03459acd4	Bacteria	Firmicutes	Clostridia	Clostridiales	Ruminococcaceae	Ruminococcaceae UCG-005	FR-FIT0	-0.295174	0.513142	0.713459	Not Significant	No	No
b41f167ea76fc0bdfdcedbe3c0fd0d30	Bacteria	Firmicutes	Clostridia	Clostridiales	Ruminococcaceae	Ruminococcaceae UCG-009	FR-FIT0	-0.459111	0.524424	0.713659	Not Significant	No	No
d3a19ec70a2cdb875a45b73789bcee9c	Bacteria	Firmicutes	Clostridia	Clostridiales	Ruminococcaceae	CAG-352	FR-FIT0	-0.0358744	0.543712	0.714774	Not Significant	No	No
52bcf376446b090cad69372abda71a0b	Bacteria	Proteobacteria	Gammaproteobacteria	Betaproteobacteriales	Burkholderiaceae	Parasutterella	FR-FIT0	-0.379632	0.521337	0.716804	Not Significant	No	No
83301f308e5a939e7d7f215dd7831e87	Bacteria	Firmicutes	Clostridia	Clostridiales	Ruminococcaceae	Intestinimonas	FR-FIT0	0.150631	0.539414	0.720847	Not Significant	No	No
dd504ccea85b4b141b9aad500e292bb1	Bacteria	Firmicutes	Clostridia	Clostridiales	Ruminococcaceae	Ruminococcaceae UCG-003	FR-FIT0	-0.367854	0.527619	0.723901	Not Significant	No	No
c76886d04fa8136cf82e6f6748888ac0	Archaea	Euryarchaeota	Methanobacteria	Methanobacteriales	Methanobacteriaceae	Methanosphaera	FR-FIT0	0.473618	0.548775	0.725748	Not Significant	No	No
0ede87a469a5fc938c94666da29b1d10	Bacteria	Firmicutes	Clostridia	Clostridiales	Lachnospiraceae	Moryella	FR-FIT0	0.0187436	0.548595	0.727578	Not Significant	No	No
bfcc9adf19ba7cf69e40864da3b95ece	Bacteria	Actinobacteria	Coriobacteriia	Coriobacteriales	Atopobiaceae	Olsenella	FR-FIT0	0.135137	0.547845	0.727696	Not Significant	No	No
45f0bdf88d033c08c6c3c7bd3ac38326	Bacteria	Firmicutes	Clostridia	Clostridiales	Defluviitaleaceae	Defluviitaleaceae UCG-011	FR-FIT0	0.120433	0.558208	0.737204	Not Significant	No	No
f5737670db441192c697e285c41b63b1	Bacteria	Firmicutes	Clostridia	Clostridiales	Lachnospiraceae	Lachnospiraceae, uncultured	FR-FIT0	-0.349932	0.558437	0.743834	Not Significant	No	No
0d33b3b8682278db3459d146aa4b456d	Bacteria	Firmicutes	Clostridia	Clostridiales	Lachnospiraceae	Tyzzerella	FR-FIT0	-0.0462717	0.589212	0.750136	Not Significant	No	No
4303efd21087234811439aa91d7297a8	Bacteria	Proteobacteria	Deltaproteobacteria	Desulfovibrionales	Desulfovibrionaceae	Desulfovibrionaceae, uncultured	FR-FIT0	-0.134894	0.601691	0.758991	Not Significant	No	No
a171b367f8921394185279dc645d0205	Bacteria	Firmicutes	Erysipelotrichia	Erysipelotrichales	Erysipelotrichaceae	Erysipelatoclostridium	FR-FIT0	0.0550365	0.58902	0.760567	Not Significant	No	No
8ebfa58135067f25b0442fc122d48a00	Bacteria	Firmicutes	Clostridia	Clostridiales	Lachnospiraceae	Lachnospiraceae UCG-001	FR-FIT0	0.272249	0.589014	0.762857	Not Significant	No	No
44c68e446447ecb146ab3f1c2ea31ec5	Bacteria	Bacteroidetes	Bacteroidia	Bacteroidales	Barnesiellaceae	Coprobacter	FR-FIT0	0.216609	0.587343	0.763248	Not Significant	No	No
1ddd1af0797a4cc59ee0aabd715c2126	Bacteria	Firmicutes	Clostridia	Clostridiales	Ruminococcaceae	Flavonifractor	FR-FIT0	0.11116	0.618275	0.774611	Not Significant	No	No
ba0da2b2ca07458672abf53bd5c492eb	Bacteria	Firmicutes	Clostridia	Clostridiales	Lachnospiraceae	Lachnospiraceae UCG-010	FR-FIT0	0.20869	0.616881	0.786632	Not Significant	No	No
7e090751ecd5d77f7f623df758ca56b5	Bacteria	Firmicutes	Clostridia	Clostridiales	Lachnospiraceae	Lachnospiraceae UCG-008	FR-FIT0	-0.0546107	0.614947	0.787971	Not Significant	No	No
74f3167b6e8f0da7e7326c6528fb4820	Bacteria	Firmicutes	Clostridia	Clostridiales	Christensenellaceae	Christensenellaceae R-7 group	FR-FIT0	0.0999854	0.664181	0.815749	Not Significant	YES	No
6832c37a17089bbf40916c7ed61bae57	Bacteria	Firmicutes	Clostridia	Clostridiales	Ruminococcaceae	Butyricicoccus	FR-FIT0	-0.130469	0.655484	0.820519	Not Significant	YES	No
f889fb835c5e55e3c9d1ecf009fc1f3f	Bacteria	Firmicutes	Clostridia	Clostridiales	Lachnospiraceae	[Eubacterium] hallii group	FR-SB0	1.09892	1.35071e-08	1.66854e-06	FDR < 0.05	YES	No
9d926dc2965134e02c714a97f2d236cf	Bacteria	Bacteroidetes	Bacteroidia	Bacteroidales	Rikenellaceae	Alistipes	FR-SB0	-0.5216	0.000208962	0.00286748	FDR < 0.05	YES	No
6a573c3ad5695b385fd5fbb490cbf8fa	Bacteria	Firmicutes	Clostridia	Clostridiales	Lachnospiraceae	Blautia	FR-SB0	0.48767	0.000307797	0.00377723	FDR < 0.05	YES	No
566f0f54d888757635d25307e6b79d90	Bacteria	Firmicutes	Clostridia	Clostridiales	Lachnospiraceae	Anaerostipes	FR-SB0	1.36066	0.000526644	0.00381713	FDR < 0.05	YES	No
4269084e589b7f536cff9cff132cf1a1	Bacteria	Proteobacteria	Gammaproteobacteria	Betaproteobacteriales	Burkholderiaceae	Sutterella	FR-SB0	-1.67985	0.00101979	0.00532752	FDR < 0.05	No	No
80baf9df93f7bee0ae6f123fcd873cd2	Bacteria	Firmicutes	Clostridia	Clostridiales	Ruminococcaceae	Ruminococcaceae, uncultured	FR-SB0	-0.760668	0.000876226	0.00853912	FDR < 0.05	YES	No
6fffeb85b1cdd07c869cfb8d10489b67	Bacteria	Firmicutes	Clostridia	Clostridiales	Peptostreptococcaceae	Romboutsia	FR-SB0	1.31822	0.00403733	0.0160967	FDR < 0.05	YES	No
6ae00c2ec3d7e62edf1059c80c798320	Bacteria	Firmicutes	Clostridia	Clostridiales	Ruminococcaceae	Ruminiclostridium 5	FR-SB0	1.65645	0.00544578	0.0217398	FDR < 0.05	No	No
8c64f64ceee077b790d10f4f4cc1c2ad	Bacteria	Firmicutes	Clostridia	Clostridiales	Family XIII	Family XIII UCG-001	FR-SB0	1.94022	0.00779676	0.0331401	FDR < 0.05	No	No
dd504ccea85b4b141b9aad500e292bb1	Bacteria	Firmicutes	Clostridia	Clostridiales	Ruminococcaceae	Ruminococcaceae UCG-003	FR-SB0	-1.72782	0.0102755	0.0364919	FDR < 0.05	No	No
fefca26d48adc5964ac2a5bc548b3522	Bacteria	Firmicutes	Clostridia	Clostridiales	Ruminococcaceae	[Eubacterium] coprostanoligenes group	FR-SB0	0.827953	0.0191536	0.0394891	FDR < 0.05	YES	No
3dcff454a042ac1bb2c2c0a03459acd4	Bacteria	Firmicutes	Clostridia	Clostridiales	Ruminococcaceae	Ruminococcaceae UCG-005	FR-SB0	-1.15681	0.0103106	0.0483036	FDR < 0.05	No	No
8939415b571e561392ac35b88a59e9cb	Bacteria	Firmicutes	Clostridia	Clostridiales	Ruminococcaceae	Ruminococcaceae UCG-013	FR-SB0	1.38505	0.0169078	0.0486966	FDR < 0.05	No	No
290a7d19d6d9a549a472b449d6b0a22a	Bacteria	Firmicutes	Clostridia	Clostridiales	Lachnospiraceae	Agathobacter	FR-SB0	0.866914	0.0154123	0.0492569	FDR < 0.05	YES	No
04cd2c35ecae0c645d522dbe906ed56d	Bacteria	Firmicutes	Clostridia	Clostridiales	Ruminococcaceae	Faecalibacterium	FR-SB0	-0.277243	0.012187	0.0521735	Not Significant	YES	No
2c55bc7cb391ca9268f5a410907936a0	Bacteria	Firmicutes	Clostridia	Clostridiales	Lachnospiraceae	Lachnospiraceae NK4A136 group	FR-SB0	-0.927374	0.0245298	0.0635244	Not Significant	YES	No
d7d35530d098e32b90ec39b6ca508a4b	Bacteria	Proteobacteria	Alphaproteobacteria	Rhodospirillales	uncultured	gut metagenome	FR-SB0	-1.94576	0.0283028	0.076009	Not Significant	No	No
525e9be8c02ea5f26d390dceba0af095	Bacteria	Firmicutes	Clostridia	Clostridiales	Lachnospiraceae	Marvinbryantia	FR-SB0	1.94454	0.0238101	0.079171	Not Significant	No	No
ae3929fbbc168e27f081738fc081e2a5	Bacteria	Firmicutes	Clostridia	Clostridiales	Ruminococcaceae	Ruminiclostridium 9	FR-SB0	1.07028	0.0256398	0.0857104	Not Significant	YES	No
c83b8738775970faf28f8cc2efef8b2d	Bacteria	Firmicutes	Erysipelotrichia	Erysipelotrichales	Erysipelotrichaceae	Erysipelotrichaceae UCG-003	FR-SB0	1.18472	0.031822	0.0870407	Not Significant	No	No
dd87432f9b756c78b2af4ec6f4d14759	Bacteria	Actinobacteria	Coriobacteriia	Coriobacteriales	Eggerthellaceae	Enterorhabdus	FR-SB0	2.00416	0.0350504	0.088149	Not Significant	No	No
40fec731e682be20117bac673327b37b	Bacteria	Actinobacteria	Actinobacteria	Bifidobacteriales	Bifidobacteriaceae	Bifidobacterium	FR-SB0	1.26838	0.0344784	0.0893898	Not Significant	No	No
6987735d65e4a5ff8a195036122a04ea	Bacteria	Firmicutes	Clostridia	Clostridiales	Clostridiales vadinBB60 group	gut metagenome	FR-SB0	-2.21114	0.0353043	0.0909947	Not Significant	No	No
d2e7c36d8d86585f8d09c4117630fe97	Bacteria	Firmicutes	Clostridia	Clostridiales	Lachnospiraceae	Howardella	FR-SB0	2.06478	0.0392146	0.0976667	Not Significant	No	No
6832c37a17089bbf40916c7ed61bae57	Bacteria	Firmicutes	Clostridia	Clostridiales	Ruminococcaceae	Butyricicoccus	FR-SB0	0.951838	0.0371364	0.0978807	Not Significant	YES	No
4e7168ef24c96a04dd0bc4b7176b7c51	Bacteria	Firmicutes	Clostridia	Clostridiales	Clostridiales vadinBB60 group	Clostridiales vadinBB60 group, uncultured bacterium	FR-SB0	-2.17314	0.0336915	0.0980756	Not Significant	No	No
fdfb3eb8434a41f67807e0008eb9b755	Bacteria	Bacteroidetes	Bacteroidia	Bacteroidales	Marinifilaceae	Odoribacter	FR-SB0	-0.323471	0.0428826	0.128366	Not Significant	YES	No
693074b2ba3417ceea54d2d049763b0c	Bacteria	Firmicutes	Clostridia	Clostridiales	Lachnospiraceae	Lachnospiraceae UCG-004	FR-SB0	-2.03287	0.0545543	0.133437	Not Significant	No	No
68be2d595aef97efd385e6213fdc54a4	Bacteria	Firmicutes	Clostridia	Clostridiales	Lachnospiraceae	Lachnoclostridium	FR-SB0	-0.82378	0.067828	0.135614	Not Significant	YES	No
afa67688a07186322da110fb95b7280e	Bacteria	Firmicutes	Clostridia	Clostridiales	Lachnospiraceae	Fusicatenibacter	FR-SB0	0.38041	0.0837214	0.142855	Not Significant	YES	No
36882d2138286b4806d32168ec440d44	Bacteria	Firmicutes	Clostridia	Clostridiales	Lachnospiraceae	Coprococcus 1	FR-SB0	0.577754	0.089204	0.161175	Not Significant	No	No
84ab338d14e1ae9c3dea136af6385b98	Bacteria	Firmicutes	Clostridia	Clostridiales	Clostridiaceae 1	Clostridium sensu stricto 1	FR-SB0	1.05584	0.0784924	0.161909	Not Significant	No	No
0bc51d57173d04a99403903c53c39279	Bacteria	Firmicutes	Clostridia	Clostridiales	Lachnospiraceae	[Eubacterium] ventriosum group	FR-SB0	1.55618	0.0826715	0.163887	Not Significant	No	No
259979b1e943c976c42a56f124b782c7	Bacteria	Firmicutes	Clostridia	Clostridiales	Ruminococcaceae	Ruminococcaceae UCG-010	FR-SB0	-1.13739	0.0796801	0.166565	Not Significant	No	No
fb61fc3016b4c78a1cdee2601aac5d23	Bacteria	Bacteroidetes	Bacteroidia	Bacteroidales	Tannerellaceae	Parabacteroides	FR-SB0	-0.420257	0.0903547	0.166835	Not Significant	YES	No
9aa822617b1d40431d58c89ea340e587	Bacteria	Firmicutes	Clostridia	Clostridiales	Peptostreptococcaceae	Intestinibacter	FR-SB0	1.61436	0.0836203	0.167961	Not Significant	No	No
ec5ef30e062724f364ad45514174f316	Bacteria	Firmicutes	Clostridia	Clostridiales	Lachnospiraceae	Coprococcus 3	FR-SB0	0.720853	0.0982951	0.174531	Not Significant	No	No
98e8a948170be045ea36b1e6f3a2f293	Bacteria	Actinobacteria	Coriobacteriia	Coriobacteriales	Eggerthellaceae	Eggerthellaceae, uncultured	FR-SB0	1.33066	0.0967945	0.181688	Not Significant	No	No
c031424c8d2c7257b837321638a642d3	Bacteria	Firmicutes	Clostridia	Clostridiales	Lachnospiraceae	Roseburia	FR-SB0	0.614545	0.0878337	0.184394	Not Significant	YES	No
d908ad87310b992045210575ccffbae8	Bacteria	Actinobacteria	Coriobacteriia	Coriobacteriales	Coriobacteriales Incertae Sedis	Coriobacteriales Incertae Sedis, uncultured	FR-SB0	1.5786	0.0953628	0.185561	Not Significant	No	No
4872e030c93ef5d9c181498b705d067d	Bacteria	Firmicutes	Clostridia	Clostridiales	Ruminococcaceae	Ruminococcus 2	FR-SB0	0.881987	0.101877	0.185564	Not Significant	No	No
235c1bfa2687828719188b26001ea00f	Bacteria	Lentisphaerae	Lentisphaeria	Victivallales	Victivallaceae	Victivallis	FR-SB0	-1.40305	0.128503	0.238352	Not Significant	No	No
570e85a523ad4bbf2c1c22b8803cfb5d	Bacteria	Verrucomicrobia	Verrucomicrobiae	Opitutales	Puniceicoccaceae	Puniceicoccaceae, uncultured	FR-SB0	-1.53686	0.125623	0.248991	Not Significant	No	No
beeec96ebd50ee5e7b1c7b6d903cb546	Bacteria	Firmicutes	Clostridia	Clostridiales	Ruminococcaceae	Ruminiclostridium 6	FR-SB0	-1.11373	0.145376	0.262688	Not Significant	No	No
38b98d526edc6781b4834afc28b842a7	Bacteria	Firmicutes	Clostridia	Clostridiales	Ruminococcaceae	Ruminococcaceae UCG-002	FR-SB0	-0.471485	0.166437	0.267692	Not Significant	No	No
52bcf376446b090cad69372abda71a0b	Bacteria	Proteobacteria	Gammaproteobacteria	Betaproteobacteriales	Burkholderiaceae	Parasutterella	FR-SB0	-1.50957	0.14258	0.272165	Not Significant	No	No
901f00564f34e41a00dc8bd74839c3da	Bacteria	Firmicutes	Clostridia	Clostridiales	Peptococcaceae	Peptococcaceae, uncultured	FR-SB0	1.61727	0.159505	0.274537	Not Significant	No	No
b8efb9a7a3bc5486c90d9d96a309c736	Bacteria	Firmicutes	Erysipelotrichia	Erysipelotrichales	Erysipelotrichaceae	Turicibacter	FR-SB0	1.40818	0.162847	0.280166	Not Significant	No	No
f91e133e4589a8a408bb74bc3d8d1b3c	Bacteria	Firmicutes	Clostridia	Clostridiales	Ruminococcaceae	GCA-900066225	FR-SB0	-1.40981	0.167885	0.286709	Not Significant	No	No
baba8233ec236157b1cf931d11aaac08	Bacteria	Actinobacteria	Coriobacteriia	Coriobacteriales	Eggerthellaceae	Senegalimassilia	FR-SB0	0.934947	0.17234	0.287261	Not Significant	No	No
22374adf7181fc5f9572ec642cff3166	Bacteria	Firmicutes	Clostridia	Clostridiales	Christensenellaceae	Christensenellaceae, uncultured	FR-SB0	1.47845	0.17356	0.309496	Not Significant	No	No
4303efd21087234811439aa91d7297a8	Bacteria	Proteobacteria	Deltaproteobacteria	Desulfovibrionales	Desulfovibrionaceae	Desulfovibrionaceae, uncultured	FR-SB0	-1.141	0.208657	0.343823	Not Significant	No	No
1ddd1af0797a4cc59ee0aabd715c2126	Bacteria	Firmicutes	Clostridia	Clostridiales	Ruminococcaceae	Flavonifractor	FR-SB0	-1.26977	0.214911	0.34928	Not Significant	No	No
f4c053e67f5e56f9d8b9aa70d6519791	Bacteria	Firmicutes	Clostridia	Clostridiales	Lachnospiraceae	Lachnospiraceae UCG-003	FR-SB0	-1.25818	0.232337	0.355176	Not Significant	No	No
44c68e446447ecb146ab3f1c2ea31ec5	Bacteria	Bacteroidetes	Bacteroidia	Bacteroidales	Barnesiellaceae	Coprobacter	FR-SB0	-0.991083	0.22569	0.358232	Not Significant	No	No
facff5bc397e2b17bf70defc1e3c1f56	Bacteria	Bacteroidetes	Bacteroidia	Bacteroidales	Marinifilaceae	Butyricimonas	FR-SB0	-0.784544	0.219483	0.360399	Not Significant	No	No
4913c2b7422f4621d78bcd57915c9a0a	Archaea	Euryarchaeota	Methanobacteria	Methanobacteriales	Methanobacteriaceae	Methanobrevibacter	FR-SB0	1.31524	0.22716	0.363414	Not Significant	No	No
452af94e7bd43293fa70fac351a23175	Bacteria	Firmicutes	Clostridia	Clostridiales	Lachnospiraceae	Coprococcus 2	FR-SB0	0.690609	0.257193	0.367642	Not Significant	No	No
4f9ba3849f5b975afba7dfa747103cd1	Bacteria	Tenericutes	Mollicutes	Izimaplasmatales	uncultured organism	uncultured organism, uncultured organism	FR-SB0	-1.24384	0.254166	0.376666	Not Significant	No	No
ac3fb1069837b635f2397665e2ccb694	Bacteria	Lentisphaerae	Lentisphaeria	Victivallales	vadinBE97	vadinBE97, uncultured bacterium	FR-SB0	-1.16999	0.255794	0.384885	Not Significant	No	No
dfbd532c0039041084a20f956ec18352	Bacteria	Firmicutes	Erysipelotrichia	Erysipelotrichales	Erysipelotrichaceae	Erysipelotrichaceae UCG-004	FR-SB0	-1.20785	0.263567	0.387173	Not Significant	No	No
d7cfbc1d2b086949c420f6755837ac78	Bacteria	Proteobacteria	Alphaproteobacteria	Rhodospirillales	uncultured	uncultured, uncultured bacterium	FR-SB0	-1.30066	0.267304	0.388204	Not Significant	No	No
0b49c4620806e826999fa8240f619a73	Bacteria	Firmicutes	Clostridia	Clostridiales	Lachnospiraceae	[Ruminococcus] gauvreauii group	FR-SB0	0.616876	0.250933	0.388425	Not Significant	No	No
14562ba82406c8a9c732b2fad72df50f	Bacteria	Firmicutes	Erysipelotrichia	Erysipelotrichales	Erysipelotrichaceae	Holdemanella	FR-SB0	0.633271	0.275704	0.390866	Not Significant	No	No
5d70b854c3374ae466440f491b124b6d	Bacteria	Firmicutes	Clostridia	Clostridiales	Family XIII	Mogibacterium	FR-SB0	1.13752	0.255329	0.396262	Not Significant	No	No
e20d6b788f565d254f999d4f8a115e24	Bacteria	Lentisphaerae	Lentisphaeria	Victivallales	Victivallaceae	Victivallaceae, uncultured organism	FR-SB0	-1.06571	0.297202	0.430891	Not Significant	No	No
25f2f38ab73a4ae8e63807c29490a81b	Bacteria	Firmicutes	Erysipelotrichia	Erysipelotrichales	Erysipelotrichaceae	Firmicutes bacterium CAG:345	FR-SB0	-1.00757	0.297868	0.435204	Not Significant	No	No
b1b60c2b53b0215f40aea999021efa65	Bacteria	Actinobacteria	Coriobacteriia	Coriobacteriales	Eggerthellaceae	Adlercreutzia	FR-SB0	1.0094	0.298522	0.438018	Not Significant	No	No
7529f1893957563f335014515840dbcf	Bacteria	Proteobacteria	Gammaproteobacteria	Pasteurellales	Pasteurellaceae	Haemophilus	FR-SB0	-0.860656	0.302878	0.450052	Not Significant	No	No
eb685cc53b226980ee7b6f6f2445281a	Bacteria	Proteobacteria	Alphaproteobacteria	Rhodospirillales	uncultured	Azospirillum sp. 47_25	FR-SB0	-0.927397	0.329746	0.469936	Not Significant	No	No
ef2e0f331b28b00c3fb4cb061977f08c	Bacteria	Firmicutes	Clostridia	Clostridiales	Ruminococcaceae	Oscillibacter	FR-SB0	-0.773945	0.310134	0.471423	Not Significant	No	No
721730636ef12b5bd161000cc75a3c4c	Bacteria	Firmicutes	Clostridia	Clostridiales	Clostridiales vadinBB60 group	Clostridiales vadinBB60 group, uncultured organism	FR-SB0	-1.13271	0.321318	0.473921	Not Significant	No	No
eb6a8bed5d479e8577967ee159b3b4b0	Bacteria	Tenericutes	Mollicutes	Anaeroplasmatales	Anaeroplasmataceae	Anaeroplasma	FR-SB0	-0.778378	0.342878	0.477785	Not Significant	No	No
7e090751ecd5d77f7f623df758ca56b5	Bacteria	Firmicutes	Clostridia	Clostridiales	Lachnospiraceae	Lachnospiraceae UCG-008	FR-SB0	0.89217	0.327635	0.478007	Not Significant	No	No
da532c91d4868d7d9849a387feb07b11	Bacteria	Bacteroidetes	Bacteroidia	Bacteroidales	Prevotellaceae	Alloprevotella	FR-SB0	-0.822379	0.34539	0.47925	Not Significant	No	No
b4a156d60749daec76e38b49e420f221	Bacteria	Actinobacteria	Coriobacteriia	Coriobacteriales	Eggerthellaceae	Slackia	FR-SB0	0.869883	0.334853	0.480793	Not Significant	No	No
90babb45be91b28dd6373e316223dc38	Bacteria	Firmicutes	Clostridia	Clostridiales	Ruminococcaceae	Candidatus Soleaferrea	FR-SB0	0.913871	0.338463	0.484844	Not Significant	No	No
1907d3b3775c29fae996fa6a6f7dc0f8	Bacteria	Cyanobacteria	Melainabacteria	Gastranaerophilales	uncultured bacterium	uncultured bacterium, uncultured bacterium	FR-SB0	-0.801661	0.349439	0.48624	Not Significant	No	No
a171b367f8921394185279dc645d0205	Bacteria	Firmicutes	Erysipelotrichia	Erysipelotrichales	Erysipelotrichaceae	Erysipelatoclostridium	FR-SB0	0.920114	0.348637	0.491383	Not Significant	No	No
b7763eb01614806270ceb24d0a5ba148	Bacteria	Tenericutes	Mollicutes	Izimaplasmatales	gut metagenome	gut metagenome	FR-SB0	-0.763227	0.357753	0.498142	Not Significant	No	No
102378085ed65b889461af9d6791c0a2	Bacteria	Bacteroidetes	Bacteroidia	Bacteroidales	Prevotellaceae	Prevotella 9	FR-SB0	-0.680592	0.365943	0.506043	Not Significant	No	No
18ee75067a8883958b33538c33953e43	Bacteria	Firmicutes	Clostridia	Clostridiales	Family XIII	[Eubacterium] brachy group	FR-SB0	0.811597	0.373398	0.516307	Not Significant	No	No
f2fc6962ed906e5f853b9d5c024c253a	Bacteria	Actinobacteria	Coriobacteriia	Coriobacteriales	uncultured	uncultured, uncultured bacterium	FR-SB0	0.828426	0.386478	0.52271	Not Significant	No	No
3c96f437a2ea603153de875a46ea3787	Bacteria	Firmicutes	Erysipelotrichia	Erysipelotrichales	Erysipelotrichaceae	[Clostridium] innocuum group	FR-SB0	0.814079	0.385383	0.522967	Not Significant	No	No
8cffeb2621ebdb8d4bda794977f1c560	Bacteria	Lentisphaerae	Lentisphaeria	Victivallales	vadinBE97	Bacteroidales bacterium 55_9	FR-SB0	-0.610898	0.378538	0.535378	Not Significant	No	No
a90da2072a4688b8cfd2be8e86cd3455	Bacteria	Firmicutes	Erysipelotrichia	Erysipelotrichales	Erysipelotrichaceae	Erysipelotrichaceae, uncultured	FR-SB0	-0.650172	0.406315	0.556419	Not Significant	No	No
55ce2d6e3d67110dedb82c82b84fb381	Bacteria	Firmicutes	Clostridia	Clostridiales	Lachnospiraceae	Butyrivibrio	FR-SB0	-0.579658	0.407778	0.557365	Not Significant	No	No
0171657e47f3806c5f07c6edc9aeba07	Bacteria	Firmicutes	Erysipelotrichia	Erysipelotrichales	Erysipelotrichaceae	Catenibacterium	FR-SB0	0.444242	0.423577	0.564534	Not Significant	No	No
bb98f7717eb88f016f73a3891a5d5c08	Bacteria	Firmicutes	Clostridia	DTU014	uncultured bacterium	uncultured bacterium, uncultured bacterium	FR-SB0	-0.564867	0.419726	0.564568	Not Significant	No	No
0d33b3b8682278db3459d146aa4b456d	Bacteria	Firmicutes	Clostridia	Clostridiales	Lachnospiraceae	Tyzzerella	FR-SB0	-0.690812	0.421735	0.565259	Not Significant	No	No
361386394d956a5e9e9b49ecba99192c	Bacteria	Firmicutes	Clostridia	Clostridiales	Ruminococcaceae	Ruminococcaceae UCG-004	FR-SB0	0.566759	0.418611	0.569163	Not Significant	No	No
1fad48b2ea25b073e8613851629f37ca	Bacteria	Firmicutes	Clostridia	Clostridiales	Lachnospiraceae	Lachnospiraceae ND3007 group	FR-SB0	0.157948	0.426567	0.572447	Not Significant	No	No
7aeb545656bf562eb3646f68a8ac253c	Bacteria	Firmicutes	Clostridia	Clostridiales	Ruminococcaceae	Fournierella	FR-SB0	-0.729932	0.42041	0.58074	Not Significant	No	No
e3b7c0f5993a808a1d5a79a702ff29e3	Bacteria	Firmicutes	Erysipelotrichia	Erysipelotrichales	Erysipelotrichaceae	Holdemania	FR-SB0	0.548493	0.435358	0.583123	Not Significant	No	No
1314dc91404eec306796aa6ea8550bf2	Bacteria	Firmicutes	Clostridia	Clostridiales	Lachnospiraceae	[Eubacterium] ruminantium group	FR-SB0	-0.345579	0.43939	0.584966	Not Significant	No	No
306ff398fe60da5e1ac2c9ee5ba71c5f	Bacteria	Bacteroidetes	Bacteroidia	Bacteroidales	Muribaculaceae	metagenome	FR-SB0	0.425631	0.44765	0.591689	Not Significant	No	No
22fb08b76cd5006c9ddf76bd6862e3bf	Bacteria	Bacteroidetes	Bacteroidia	Bacteroidales	Prevotellaceae	Prevotellaceae, uncultured	FR-SB0	-0.338828	0.454179	0.591811	Not Significant	No	No
1eabdef982e6fb3dca366b4fc00d476c	Bacteria	Firmicutes	Clostridia	Clostridiales	Lachnospiraceae	[Bacteroides] pectinophilus group	FR-SB0	-0.175817	0.452801	0.593302	Not Significant	No	No
37a44415eb4f0134ed2fa79c25033154	Bacteria	Bacteroidetes	Bacteroidia	Bacteroidales	Barnesiellaceae	Barnesiellaceae, uncultured	FR-SB0	-0.428172	0.467707	0.596642	Not Significant	No	No
5e6b5ae64f6b145e8b5b8fd5aaae42a7	Bacteria	Firmicutes	Clostridia	Clostridiales	Ruminococcaceae	Oscillospira	FR-SB0	-0.527552	0.460207	0.5977	Not Significant	No	No
0ede87a469a5fc938c94666da29b1d10	Bacteria	Firmicutes	Clostridia	Clostridiales	Lachnospiraceae	Moryella	FR-SB0	-0.58491	0.454921	0.602065	Not Significant	No	No
c8d370b5b9aff81537138802815162d1	Bacteria	Firmicutes	Clostridia	Clostridiales	Ruminococcaceae	DTU089	FR-SB0	-0.474677	0.456939	0.603339	Not Significant	No	No
3abeff60c65b7e18834343d495296657	Bacteria	Firmicutes	Clostridia	Clostridiales	Ruminococcaceae	Negativibacillus	FR-SB0	0.63611	0.46234	0.605728	Not Significant	No	No
db1ddfb6246977fe0d747edd43a203c5	Bacteria	Proteobacteria	Deltaproteobacteria	Desulfovibrionales	Desulfovibrionaceae	Mailhella	FR-SB0	-0.373308	0.473523	0.606438	Not Significant	No	No
59a0e02b63e429aa5577d129be8ff22c	Bacteria	Bacteroidetes	Bacteroidia	Flavobacteriales	Flavobacteriaceae	Flavobacteriaceae, uncultured	FR-SB0	-0.350877	0.4736	0.609694	Not Significant	No	No
bfcc9adf19ba7cf69e40864da3b95ece	Bacteria	Actinobacteria	Coriobacteriia	Coriobacteriales	Atopobiaceae	Olsenella	FR-SB0	0.508062	0.471146	0.611383	Not Significant	No	No
795c76c0305956629a470ed2489ececd	Bacteria	Firmicutes	Bacilli	Lactobacillales	Streptococcaceae	Lactococcus	FR-SB0	0.446012	0.46852	0.614136	Not Significant	No	No
c9359af4e1045743e4de7d6b3618765d	Bacteria	Bacteroidetes	Bacteroidia	Bacteroidales	Prevotellaceae	Prevotella 2	FR-SB0	-0.218649	0.496348	0.623215	Not Significant	No	No
4267053b3ea4156d0554ba32de70b527	Bacteria	Firmicutes	Clostridia	Clostridiales	Family XIII	Family XIII AD3011 group	FR-SB0	0.439642	0.47427	0.625562	Not Significant	No	No
d5ac638a7b354f49d1d2692cede2413f	Bacteria	Bacteroidetes	Bacteroidia	Bacteroidales	Prevotellaceae	Prevotellaceae UCG-001	FR-SB0	-0.0945848	0.478339	0.625567	Not Significant	No	No
4155f0fd5288a443f72a299c87f96e62	Bacteria	Cyanobacteria	Melainabacteria	Gastranaerophilales	Candidatus Melainabacteria bacterium MEL.A1	Candidatus Melainabacteria bacterium MEL.A1	FR-SB0	-0.295995	0.482501	0.625587	Not Significant	No	No
660c3579edff9b972298a6f4a0b22d94	Bacteria	Firmicutes	Clostridia	Clostridiales	Lachnospiraceae	Lachnospiraceae FCS020 group	FR-SB0	0.664022	0.462421	0.625642	Not Significant	No	No
e2a15f8de4145bbbecb08a1b81255ee9	Bacteria	Bacteroidetes	Bacteroidia	Bacteroidales	Barnesiellaceae	Barnesiella	FR-SB0	0.20876	0.480391	0.629526	Not Significant	No	No
07ce15f68e76cda8430e939219c8ebae	Bacteria	Lentisphaerae	Lentisphaeria	Victivallales	Victivallaceae	Victivallaceae, uncultured rumen bacterium	FR-SB0	-0.497016	0.494897	0.631038	Not Significant	No	No
2af6c41477b65e9552d39af066c0c90d	Bacteria	Bacteroidetes	Bacteroidia	Bacteroidales	Muribaculaceae	Muribaculaceae, uncultured bacterium	FR-SB0	-0.312903	0.490443	0.6351	Not Significant	No	No
021b5307cd4506000bc48b8fd876f581	Bacteria	Bacteroidetes	Bacteroidia	Bacteroidales	Prevotellaceae	Paraprevotella	FR-SB0	-0.161645	0.491017	0.636435	Not Significant	No	No
784ca6f9d9086be0e64fb06b8684b075	Bacteria	Actinobacteria	Coriobacteriia	Coriobacteriales	Eggerthellaceae	Eggerthella	FR-SB0	0.257744	0.488068	0.637136	Not Significant	No	No
08c2e0a6f46544046e771c22f6882881	Bacteria	Firmicutes	Clostridia	Clostridiales	Caldicoprobacteraceae	Caldicoprobacter	FR-SB0	-0.189977	0.490081	0.637244	Not Significant	No	No
ff65d50ad93e9f6ef13f034964004758	Bacteria	Bacteroidetes	Bacteroidia	Bacteroidales	Prevotellaceae	Prevotellaceae NK3B31 group	FR-SB0	-0.289768	0.487551	0.637809	Not Significant	No	No
7417d6257b112608743681b2d7570485	Bacteria	Firmicutes	Clostridia	Clostridiales	Lachnospiraceae	Tyzzerella 3	FR-SB0	-0.120546	0.489605	0.638371	Not Significant	No	No
8ebfa58135067f25b0442fc122d48a00	Bacteria	Firmicutes	Clostridia	Clostridiales	Lachnospiraceae	Lachnospiraceae UCG-001	FR-SB0	0.518013	0.479785	0.639351	Not Significant	No	No
919f5a40d936ab6ec676bbb11997754d	Bacteria	Proteobacteria	Gammaproteobacteria	Aeromonadales	Succinivibrionaceae	Succinivibrio	FR-SB0	-0.236089	0.50791	0.639946	Not Significant	No	No
fbf7663d633c12d646e300f0c2803603	Bacteria	Tenericutes	Mollicutes	Mollicutes RF39	metagenome	metagenome	FR-SB0	0.122655	0.501796	0.642259	Not Significant	No	No
43bdf98f98826a7340faa245928bca24	Bacteria	Firmicutes	Clostridia	Clostridiales	Peptostreptococcaceae	Terrisporobacter	FR-SB0	0.373878	0.500969	0.643208	Not Significant	No	No
be3a4fe21d33f19c1cbb7079d2b3f878	Bacteria	Firmicutes	Clostridia	Clostridiales	Lachnospiraceae	[Ruminococcus] gnavus group	FR-SB0	-0.220423	0.512098	0.6445	Not Significant	No	No
c76886d04fa8136cf82e6f6748888ac0	Archaea	Euryarchaeota	Methanobacteria	Methanobacteriales	Methanobacteriaceae	Methanosphaera	FR-SB0	0.563897	0.506093	0.645317	Not Significant	No	No
171bf33b2ea7abac5080cd1037331e46	Bacteria	Bacteroidetes	Bacteroidia	Bacteroidales	Marinifilaceae	Sanguibacteroides	FR-SB0	0.0346636	0.506012	0.653484	Not Significant	No	No
03a84e4338b2ff13755cf987ca1d9858	Bacteria	Firmicutes	Clostridia	Clostridiales	Peptococcaceae	Peptococcus	FR-SB0	0.235336	0.517169	0.65694	Not Significant	No	No
45f0bdf88d033c08c6c3c7bd3ac38326	Bacteria	Firmicutes	Clostridia	Clostridiales	Defluviitaleaceae	Defluviitaleaceae UCG-011	FR-SB0	-0.402801	0.503572	0.657299	Not Significant	No	No
71816651f197351907d5d0c3e11a4f53	Bacteria	Bacteroidetes	Bacteroidia	Bacteroidales	Prevotellaceae	Prevotella 7	FR-SB0	-0.120301	0.522869	0.657894	Not Significant	No	No
d3a19ec70a2cdb875a45b73789bcee9c	Bacteria	Firmicutes	Clostridia	Clostridiales	Ruminococcaceae	CAG-352	FR-SB0	-0.029488	0.52257	0.659416	Not Significant	No	No
734524e7100c92dca5ee9e036ca1bae4	Bacteria	Firmicutes	Clostridia	Clostridiales	Lachnospiraceae	[Eubacterium] oxidoreducens group	FR-SB0	-0.480322	0.524831	0.660625	Not Significant	No	No
59f387e584df269c8dc9284a280b9d72	Bacteria	Firmicutes	Clostridia	Clostridiales	Lachnospiraceae	CAG-56	FR-SB0	0.362056	0.517283	0.660705	Not Significant	No	No
eeccd439a00a9ec0978448b57c0e4cc5	Bacteria	Tenericutes	Mollicutes	Mollicutes RF39	gut metagenome	gut metagenome	FR-SB0	-0.165837	0.525718	0.661643	Not Significant	No	No
4b3bbbd448b8894b9ebd61e59de90d12	Bacteria	Bacteroidetes	Bacteroidia	Bacteroidales	Muribaculaceae	Muribaculaceae, uncultured organism	FR-SB0	-0.0511114	0.515684	0.664398	Not Significant	No	No
84cc6ac4a3feb4ee34767ff19b6bd01f	Bacteria	Firmicutes	Clostridia	Clostridiales	Ruminococcaceae	Ruminococcaceae UCG-008	FR-SB0	-0.0568866	0.519311	0.665778	Not Significant	No	No
c28a8c1904009322ff13fb1b2eea5c41	Bacteria	Verrucomicrobia	Verrucomicrobiae	Verrucomicrobiales	Akkermansiaceae	Akkermansia	FR-SB0	-0.119593	0.52505	0.668258	Not Significant	No	No
82eae4e5775069ab12cf0590afcae3cf	Bacteria	Firmicutes	Negativicutes	Selenomonadales	Veillonellaceae	Mitsuokella	FR-SB0	-0.0568994	0.531073	0.671295	Not Significant	No	No
800d61bd6edd9a2509d097fb2502064a	Bacteria	Tenericutes	Mollicutes	Mollicutes RF39	uncultured bacterium	uncultured bacterium, uncultured bacterium	FR-SB0	0.257428	0.531756	0.677263	Not Significant	No	No
554807dd01aa05ce4bf85febbc47d8e4	Bacteria	Firmicutes	Clostridia	Clostridiales	Ruminococcaceae	Ruminococcus 1	FR-SB0	0.0596425	0.539282	0.681234	Not Significant	No	No
b41f167ea76fc0bdfdcedbe3c0fd0d30	Bacteria	Firmicutes	Clostridia	Clostridiales	Ruminococcaceae	Ruminococcaceae UCG-009	FR-SB0	-0.173818	0.542932	0.683859	Not Significant	No	No
178fed3494d7fb5769c52041a31e1c29	Bacteria	Proteobacteria	Gammaproteobacteria	Betaproteobacteriales	Burkholderiaceae	Oxalobacter	FR-SB0	0.164368	0.542386	0.684395	Not Significant	No	No
83301f308e5a939e7d7f215dd7831e87	Bacteria	Firmicutes	Clostridia	Clostridiales	Ruminococcaceae	Intestinimonas	FR-SB0	0.234558	0.53589	0.68525	Not Significant	No	No
30715d5870b2ae129c4345266473f2c4	Bacteria	Firmicutes	Negativicutes	Selenomonadales	Veillonellaceae	Veillonella	FR-SB0	0.116771	0.544578	0.685503	Not Significant	No	No
bda9e8a75886ac4630ff7d469de0eef0	Bacteria	Firmicutes	Negativicutes	Selenomonadales	Veillonellaceae	Allisonella	FR-SB0	0.0693477	0.546371	0.689561	Not Significant	No	No
6523e3596c5335a6a87632820d11878d	Bacteria	Bacteroidetes	Bacteroidia	Bacteroidales	uncultured	gut metagenome	FR-SB0	-0.133994	0.548791	0.690814	Not Significant	No	No
763eb351f8e0f5e8c681c965be3c7e9d	Bacteria	Bacteroidetes	Bacteroidia	Bacteroidales	Rikenellaceae	Rikenellaceae RC9 gut group	FR-SB0	0.0694702	0.561205	0.691313	Not Significant	No	No
3d6f1d3d55dd7814de2cb869a5ac9b5e	Bacteria	Firmicutes	Clostridia	Clostridiales	Lachnospiraceae	Lachnospiraceae NC2004 group	FR-SB0	-0.321246	0.569858	0.706845	Not Significant	No	No
365b40202dd79cb049ade42aa67c452b	Bacteria	Firmicutes	Clostridia	Clostridiales	Lachnospiraceae	[Eubacterium] xylanophilum group	FR-SB0	-0.399195	0.569271	0.712497	Not Significant	No	No
6d5ab64fa48ba5e504485fa96a7ede4b	Bacteria	Firmicutes	Clostridia	Clostridiales	Lachnospiraceae	GCA-900066575	FR-SB0	-0.14688	0.570418	0.712868	Not Significant	No	No
6351224ba53fdeb6ec34ca30c25b9f43	Bacteria	Firmicutes	Clostridia	Clostridiales	Ruminococcaceae	Ruminococcaceae NK4A214 group	FR-SB0	0.128126	0.585911	0.727107	Not Significant	No	No
0a2d40791ab09b809ff420ce92f04022	Bacteria	Firmicutes	Clostridia	Clostridiales	Ruminococcaceae	Ruminococcaceae UCG-014	FR-SB0	0.0610006	0.613826	0.749878	Not Significant	No	No
ba0da2b2ca07458672abf53bd5c492eb	Bacteria	Firmicutes	Clostridia	Clostridiales	Lachnospiraceae	Lachnospiraceae UCG-010	FR-SB0	-0.032608	0.622159	0.754419	Not Significant	No	No
f5737670db441192c697e285c41b63b1	Bacteria	Firmicutes	Clostridia	Clostridiales	Lachnospiraceae	Lachnospiraceae, uncultured	FR-SB0	-0.173677	0.661394	0.789767	Not Significant	No	No
74f3167b6e8f0da7e7326c6528fb4820	Bacteria	Firmicutes	Clostridia	Clostridiales	Christensenellaceae	Christensenellaceae R-7 group	FR-SB0	-0.0539249	0.792855	0.878933	Not Significant	YES	No
we.ep - p-value of Welch’s t-test for each feature
we.eBH - Benjamini-Hochberg corrected p-value for each feature (FDR < 0.05)
RED and bold - Benjamini-Hochberg corrected p-value ≤ 0.05

## Sheet: S6. CRC-related bacterial taxa
Supplementary Table 6. Taxonomy of groups previously associated with CRC
Kingdom	Phylum	Class	Order	Family	Genus*	Species	Reference
Bacteria	Firmicutes	Clostridia	Clostridiales	Peptoniphilaceae	Anaerococcus	Anaerococcus obesiensis/vaginalis	Wirbel et al. 2019
Bacteria	Firmicutes	Clostridia	Clostridiales	Clostridiaceae	Anaerotruncus		Wirbel et al. 2019
Bacteria	Bacteroidetes	Bacteroidia	Bacteroidales	Bacteroidaceae	Bacteroides	Bacteroides fragilis	Wirbel et al. 2019
Bacteria	Firmicutes	Clostridia	Eubacteriales	Clostridiaceae	Clostridium	Clostridium symbiosum	Wirbel et al. 2019
Bacteria	Firmicutes	Clostridia	Clostridiales	Clostridiaceae	Clostridium	Clostridium bolteae/clostridioforme	Wirbel et al. 2019
Bacteria	Firmicutes	Negativicutes	Selenomonadales	Veillonellaceae	Dialister		Wirbel et al. 2019
Bacteria	Proteobacteria	Gammaproteobacteria	Enterobacterales	Enterobacteriaceae	Escherichia	Escherichia coli	Wirbel et al. 2019
Bacteria	Fusobacteria	Fusobacteriia	Fusobacteriales	Fusobacteriaceae	Fusobacterium	F. nucleatum subspecies animalis	Wirbel et al. 2019
Bacteria	Fusobacteria	Fusobacteriia	Fusobacteriales	Fusobacteriaceae	Fusobacterium	F. nucleatum subspecies nucleatum	Wirbel et al. 2019
Bacteria	Fusobacteria	Fusobacteriia	Fusobacteriales	Fusobacteriaceae	Fusobacterium	F. nucleatum subspecies vincentii	Wirbel et al. 2019
Bacteria	Fusobacteria	Fusobacteriia	Fusobacteriales	Fusobacteriaceae	Fusobacterium	Fusobacterium species oral taxon 370	Wirbel et al. 2019
Bacteria	Firmicutes	Clostridia	Clostridiales	Lachnospiraceae	Hungatella	Hungatella hathewayi	Wirbel et al. 2019
Bacteria	Firmicutes	Tissierellia	Tissierelliales	Peptoniphilaceae	Parvimonas	Parvimonas micra	Wirbel et al. 2019
Bacteria	Firmicutes	Clostridia	Clostridiales	Peptostreptococcaceae	Peptostreptococcus	Peptostreptococcus stomatis	Wirbel et al. 2019
Bacteria	Bacteroidetes	Bacteroidetes	Bacteroidales	Porphyromonadaceae	Porphyromonas		Wirbel et al. 2019
Bacteria	Bacteroidetes	Bacteroidetes	Bacteroidales	Porphyromonadaceae	Porphyromonas	Porphyromonas uenonis	Wirbel et al. 2019
Bacteria	Bacteroidetes	Bacteroidetes	Bacteroidales	Porphyromonadaceae	Porphyromonas	Porphyromonas somerae	Wirbel et al. 2019
Bacteria	Bacteroidetes	Bacteroidetes	Bacteroidales	Porphyromonadaceae	Porphyromonas	Porphyromonas asaccharolytica	Wirbel et al. 2019
Bacteria	Bacteroidetes	Bacteroidetes	Bacteroidales	Porphyromonadaceae	Porphyromonas	Porphyromonas asaccharolytica	Wirbel et al. 2019
Bacteria	Bacteroidetes	Bacteroidetes	Bacteroidales	Porphyromonadaceae	Porphyromonas	Porphyromonas asaccharolytica	Wirbel et al. 2019
Bacteria	Bacteroidetes	Bacteroidetes	Bacteroidales	Porphyromonadaceae	Porphyromonas	Porphyromonas asaccharolytica	Wirbel et al. 2019
Bacteria	Bacteroidetes	Bacteroidetes	Bacteroidales	Porphyromonadaceae	Porphyromonas	Porphyromonas uenonis	Wirbel et al. 2019
Bacteria	Bacteroidetes	Bacteroidia	Bacteroidales	Prevotellaceae	Prevotella	Prevotella intermedia	Wirbel et al. 2019
Bacteria	Bacteroidetes	Bacteroidetes	Bacteroidales	Bacteroidaceae	Prevotella	Prevotella nigrescens	Wirbel et al. 2019
Bacteria	Firmicutes	Clostridia	Clostridiales	Ruminococcaceae	Ruminococcus	Ruminococcus torques	Wirbel et al. 2019
Bacteria	Firmicutes	Erysipelotrichi	Erysipelotrichales	Erysipelotrichidae	Solobacterium	Solobacterium moorei	Wirbel et al. 2019
Bacteria	Firmicutes	Bacilli	Bacillales	Sporolactobacillaceae	Gemella	Gemella morbillorum	Wirbel et al. 2019
Bacteria	Firmicutes	Clostridia	Clostridiales	Ruminococcaceae	Subdoligranulum	Subdoligranulum spp	Wirbel et al. 2019
Bacteria	Firmicutes	Erysipelotrichi	Erysipelotrichales	Erysipelotrichidae	Solobacterium	Solobacterium moorei	Yachida et al. 2019
Bacteria	Firmicutes	Clostridia	Clostridiales	Peptostreptococcaceae	Peptostreptococcus	Peptostreptococcus stomatis	Yachida et al. 2019
Bacteria	Firmicutes	Clostridia	Clostridiales	Peptostreptococcaceae	Peptostreptococcus	Peptostreptococcus anaerobius	Yachida et al. 2019
Bacteria	Firmicutes	Bacilli	Lactobacillales	Lactobacillaceae	Lactobacillus	Lactobacillus sanfranciscensis	Yachida et al. 2019
Bacteria	Firmicutes	Tissierellia	Tissierelliales	Peptoniphilaceae	Parvimonas	Parvimonas micra	Yachida et al. 2019
Bacteria	Firmicutes	Bacilli	Bacillales	Family XI	Gemella	Gemella morbillorum	Yachida et al. 2019
Bacteria	Actinobacteria	Coriobacteriia	Coriobacteriales	Atopobiaceae	Atopobium	Atopobium parvulum	Yachida et al. 2019
Bacteria	Actinobacteria	Actinobacteria	Actinomycetales	Actinomycetaceae	Actinomyces	Actinomyces odontolyticus	Yachida et al. 2019
Bacteria	Proteobacteria	Deltaproteobacteria	Desulfovibrionales	Desulfovibrionaceae	Desulfovibrio	Desulfovibrio longreachensis	Yachida et al. 2019
Bacteria	Firmicutes	Negativicutes	Selenomonadales	Acidaminococcaceae	Phascolarctobacterium	Phascolarctobacterium succinatutens	Yachida et al. 2019
Bacteria	Actinobacteria	Coriobacteriia	Coriobacteriales	Coriobacteriaceae	Collinsella	Colinsella aerofaciens	Yachida et al. 2019
Bacteria	Firmicutes	Clostridia	Clostridiales	Lachnospiracea	Dorea	Dorea longicatena	Yachida et al. 2019
Bacteria	Bacteroidetes	Bacteroidia	Bacteroidales	Porphyromonadaceae	Porphyromonas	Porphyromonas uenonis	Yachida et al. 2019
Bacteria	Firmicutes	Negativicutes	Selenomonadales	Veillonellaceae	Selenomonas	Selenomonas sputigena	Yachida et al. 2019
Bacteria	Firmicutes	Bacilli	Lactobacillales	Streptococcaceae	Streptococcus	Streptococcus anginosus	Yachida et al. 2019
Bacteria	Firmicutes	Clostridia	Clostridiales	Lachnospiraceae	Lachnospira	Lachnospira multipara	Yachida et al. 2019
Bacteria	Firmicutes	Clostridia	Clostridiales	Lachnospiraceae	[Eubacterium] eligens group	Eubacterium eligens	Yachida et al. 2019
Bacteria	Proteobacteria	Deltaproteobacteria	Desulfovibrionales	Desulfovibrionaceae	Desulfovibrio	Desulfovibrio vietnamensis	Yachida et al. 2019
Bacteria	Proteobacteria	Deltaproteobacteria	Desulfovibrionales	Desulfovibrionaceae	Desulfovibrio	Desulfovibrio longreachensis	Yachida et al. 2019
Bacteria	Proteobacteria	Deltaproteobacteria	Desulfovibrionales	Desulfovibrionaceae	Bilophila	Bilophila wadsworthia	Yachida et al. 2019
*Genus level was used for analysis

## Sheet: S7. Stability of the genera
Supplementary Table 7. Median CLR-Changes in all genera comparing FIT0 to FIT4 and FIT7 and SB0 to FIT4 and FIT7
OTU ID	Kingdom	Phylum	Class	Order	Family	Genus	Comparison	Median change across all samples	we.ep	we.eBH
6fffeb85b1cdd07c869cfb8d10489b67	Bacteria	Firmicutes	Clostridia	Clostridiales	Peptostreptococcaceae	Romboutsia	FIT0-FIT4	-0.247812	9.00951e-05	0.00286586
6a573c3ad5695b385fd5fbb490cbf8fa	Bacteria	Firmicutes	Clostridia	Clostridiales	Lachnospiraceae	Blautia	FIT0-FIT4	0.0198712	0.00202977	0.0580388
ef2e0f331b28b00c3fb4cb061977f08c	Bacteria	Firmicutes	Clostridia	Clostridiales	Ruminococcaceae	Oscillibacter	FIT0-FIT4	-0.143086	0.0128144	0.139036
ae3929fbbc168e27f081738fc081e2a5	Bacteria	Firmicutes	Clostridia	Clostridiales	Ruminococcaceae	Ruminiclostridium 9	FIT0-FIT4	-0.401878	0.0127632	0.163887
525e9be8c02ea5f26d390dceba0af095	Bacteria	Firmicutes	Clostridia	Clostridiales	Lachnospiraceae	Marvinbryantia	FIT0-FIT4	-0.0681795	0.0199335	0.188339
fefca26d48adc5964ac2a5bc548b3522	Bacteria	Firmicutes	Clostridia	Clostridiales	Ruminococcaceae	[Eubacterium] coprostanoligenes group	FIT0-FIT4	0.00518064	0.0297538	0.221395
04cd2c35ecae0c645d522dbe906ed56d	Bacteria	Firmicutes	Clostridia	Clostridiales	Ruminococcaceae	Faecalibacterium	FIT0-FIT4	-0.29124	0.0295733	0.236185
84ab338d14e1ae9c3dea136af6385b98	Bacteria	Firmicutes	Clostridia	Clostridiales	Clostridiaceae 1	Clostridium sensu stricto 1	FIT0-FIT4	0.405772	0.0935728	0.300858
570e85a523ad4bbf2c1c22b8803cfb5d	Bacteria	Verrucomicrobia	Verrucomicrobiae	Opitutales	Puniceicoccaceae	uncultured	FIT0-FIT4	-0.144288	0.0697653	0.318408
6351224ba53fdeb6ec34ca30c25b9f43	Bacteria	Firmicutes	Clostridia	Clostridiales	Ruminococcaceae	Ruminococcaceae NK4A214 group	FIT0-FIT4	-0.350914	0.10789	0.345674
fb61fc3016b4c78a1cdee2601aac5d23	Bacteria	Bacteroidetes	Bacteroidia	Bacteroidales	Tannerellaceae	Parabacteroides	FIT0-FIT4	0.232999	0.0724003	0.354472
b8efb9a7a3bc5486c90d9d96a309c736	Bacteria	Firmicutes	Erysipelotrichia	Erysipelotrichales	Erysipelotrichaceae	Turicibacter	FIT0-FIT4	-0.0433793	0.14913	0.437852
1fad48b2ea25b073e8613851629f37ca	Bacteria	Firmicutes	Clostridia	Clostridiales	Lachnospiraceae	Lachnospiraceae ND3007 group	FIT0-FIT4	0.0888618	0.222717	0.43818
5004a37342a5f1d880c8c2caf4541499	Bacteria	Firmicutes	Clostridia	Clostridiales	Lachnospiraceae	Dorea	FIT0-FIT4	-0.0548397	0.213598	0.44515
235c1bfa2687828719188b26001ea00f	Bacteria	Lentisphaerae	Lentisphaeria	Victivallales	Victivallaceae	Victivallis	FIT0-FIT4	0.350784	0.154957	0.477611
d7d35530d098e32b90ec39b6ca508a4b	Bacteria	Proteobacteria	Alphaproteobacteria	Rhodospirillales	uncultured	gut metagenome	FIT0-FIT4	-0.169848	0.193501	0.491045
e2a15f8de4145bbbecb08a1b81255ee9	Bacteria	Bacteroidetes	Bacteroidia	Bacteroidales	Barnesiellaceae	Barnesiella	FIT0-FIT4	-0.315189	0.193835	0.503806
4269084e589b7f536cff9cff132cf1a1	Bacteria	Proteobacteria	Gammaproteobacteria	Betaproteobacteriales	Burkholderiaceae	Sutterella	FIT0-FIT4	-0.0469497	0.20902	0.533148
0b49c4620806e826999fa8240f619a73	Bacteria	Firmicutes	Clostridia	Clostridiales	Lachnospiraceae	[Ruminococcus] gauvreauii group	FIT0-FIT4	0.136547	0.216063	0.547801
6ae00c2ec3d7e62edf1059c80c798320	Bacteria	Firmicutes	Clostridia	Clostridiales	Ruminococcaceae	Ruminiclostridium 5	FIT0-FIT4	-0.279884	0.268698	0.585268
b1b60c2b53b0215f40aea999021efa65	Bacteria	Actinobacteria	Coriobacteriia	Coriobacteriales	Eggerthellaceae	Adlercreutzia	FIT0-FIT4	0.244797	0.261224	0.602938
2c55bc7cb391ca9268f5a410907936a0	Bacteria	Firmicutes	Clostridia	Clostridiales	Lachnospiraceae	Lachnospiraceae NK4A136 group	FIT0-FIT4	-0.158949	0.215513	0.614635
9aa822617b1d40431d58c89ea340e587	Bacteria	Firmicutes	Clostridia	Clostridiales	Peptostreptococcaceae	Intestinibacter	FIT0-FIT4	1.02832	0.260867	0.62752
290a7d19d6d9a549a472b449d6b0a22a	Bacteria	Firmicutes	Clostridia	Clostridiales	Lachnospiraceae	Agathobacter	FIT0-FIT4	0.04386	0.277255	0.634696
57df34536c95e58ae6f5aebd91cdad7e	Bacteria	Firmicutes	Clostridia	Clostridiales	Ruminococcaceae	Subdoligranulum	FIT0-FIT4	-0.031418	0.319659	0.638831
156bc91547e4f85473bffbdbb5886e82	Bacteria	Firmicutes	Clostridia	Clostridiales	Lachnospiraceae	[Eubacterium] eligens group	FIT0-FIT4	0.168632	0.297088	0.659996
83301f308e5a939e7d7f215dd7831e87	Bacteria	Firmicutes	Clostridia	Clostridiales	Ruminococcaceae	Intestinimonas	FIT0-FIT4	0.16013	0.353705	0.660042
554807dd01aa05ce4bf85febbc47d8e4	Bacteria	Firmicutes	Clostridia	Clostridiales	Ruminococcaceae	Ruminococcus 1	FIT0-FIT4	0.176015	0.331248	0.661525
8ebfa58135067f25b0442fc122d48a00	Bacteria	Firmicutes	Clostridia	Clostridiales	Lachnospiraceae	Lachnospiraceae UCG-001	FIT0-FIT4	-0.0602327	0.337911	0.663082
74f3167b6e8f0da7e7326c6528fb4820	Bacteria	Firmicutes	Clostridia	Clostridiales	Christensenellaceae	Christensenellaceae R-7 group	FIT0-FIT4	0.0512346	0.298261	0.677655
7e090751ecd5d77f7f623df758ca56b5	Bacteria	Firmicutes	Clostridia	Clostridiales	Lachnospiraceae	Lachnospiraceae UCG-008	FIT0-FIT4	0.3044	0.332964	0.679252
b7b0d243d93e41c810f9d9ce875d8ad2	Bacteria	Firmicutes	Clostridia	Clostridiales	Lachnospiraceae	[Ruminococcus] torques group	FIT0-FIT4	-0.100752	0.352666	0.680009
4872e030c93ef5d9c181498b705d067d	Bacteria	Firmicutes	Clostridia	Clostridiales	Ruminococcaceae	Ruminococcus 2	FIT0-FIT4	0.125771	0.393961	0.682791
800d61bd6edd9a2509d097fb2502064a	Bacteria	Tenericutes	Mollicutes	Mollicutes RF39	uncultured bacterium	uncultured bacterium	FIT0-FIT4	-0.20277	0.366649	0.685857
40fec731e682be20117bac673327b37b	Bacteria	Actinobacteria	Actinobacteria	Bifidobacteriales	Bifidobacteriaceae	Bifidobacterium	FIT0-FIT4	0.0132894	0.395792	0.691125
bda9e8a75886ac4630ff7d469de0eef0	Bacteria	Firmicutes	Negativicutes	Selenomonadales	Veillonellaceae	Allisonella	FIT0-FIT4	0.0219949	0.356209	0.691232
3abeff60c65b7e18834343d495296657	Bacteria	Firmicutes	Clostridia	Clostridiales	Ruminococcaceae	Negativibacillus	FIT0-FIT4	-0.912016	0.368786	0.691764
afa67688a07186322da110fb95b7280e	Bacteria	Firmicutes	Clostridia	Clostridiales	Lachnospiraceae	Fusicatenibacter	FIT0-FIT4	0.0237924	0.388104	0.696861
f91e133e4589a8a408bb74bc3d8d1b3c	Bacteria	Firmicutes	Clostridia	Clostridiales	Ruminococcaceae	GCA-900066225	FIT0-FIT4	0.469681	0.408749	0.705145
eb685cc53b226980ee7b6f6f2445281a	Bacteria	Proteobacteria	Alphaproteobacteria	Rhodospirillales	uncultured	Azospirillum sp. 47_25	FIT0-FIT4	0.0498909	0.402855	0.707708
660c3579edff9b972298a6f4a0b22d94	Bacteria	Firmicutes	Clostridia	Clostridiales	Lachnospiraceae	Lachnospiraceae FCS020 group	FIT0-FIT4	-0.024751	0.368115	0.7173
901f00564f34e41a00dc8bd74839c3da	Bacteria	Firmicutes	Clostridia	Clostridiales	Peptococcaceae	uncultured	FIT0-FIT4	-0.861581	0.426028	0.722789
5d70b854c3374ae466440f491b124b6d	Bacteria	Firmicutes	Clostridia	Clostridiales	Family XIII	Mogibacterium	FIT0-FIT4	-0.126746	0.430374	0.724309
36882d2138286b4806d32168ec440d44	Bacteria	Firmicutes	Clostridia	Clostridiales	Lachnospiraceae	Coprococcus 1	FIT0-FIT4	0.110761	0.398597	0.725643
dfbd532c0039041084a20f956ec18352	Bacteria	Firmicutes	Erysipelotrichia	Erysipelotrichales	Erysipelotrichaceae	Erysipelotrichaceae UCG-004	FIT0-FIT4	-0.124206	0.398484	0.726449
1314dc91404eec306796aa6ea8550bf2	Bacteria	Firmicutes	Clostridia	Clostridiales	Lachnospiraceae	[Eubacterium] ruminantium group	FIT0-FIT4	0.218548	0.419807	0.726625
84cc6ac4a3feb4ee34767ff19b6bd01f	Bacteria	Firmicutes	Clostridia	Clostridiales	Ruminococcaceae	Ruminococcaceae UCG-008	FIT0-FIT4	-0.257429	0.404324	0.727438
c76886d04fa8136cf82e6f6748888ac0	Archaea	Euryarchaeota	Methanobacteria	Methanobacteriales	Methanobacteriaceae	Methanosphaera	FIT0-FIT4	0.497136	0.398271	0.728815
ac3fb1069837b635f2397665e2ccb694	Bacteria	Lentisphaerae	Lentisphaeria	Victivallales	vadinBE97	uncultured bacterium	FIT0-FIT4	0.117965	0.433326	0.731871
e20d6b788f565d254f999d4f8a115e24	Bacteria	Lentisphaerae	Lentisphaeria	Victivallales	Victivallaceae	uncultured organism	FIT0-FIT4	0.452525	0.431899	0.732776
dd87432f9b756c78b2af4ec6f4d14759	Bacteria	Actinobacteria	Coriobacteriia	Coriobacteriales	Eggerthellaceae	Enterorhabdus	FIT0-FIT4	-0.108453	0.410548	0.734478
be3a4fe21d33f19c1cbb7079d2b3f878	Bacteria	Firmicutes	Clostridia	Clostridiales	Lachnospiraceae	[Ruminococcus] gnavus group	FIT0-FIT4	-0.215699	0.438028	0.73803
306ff398fe60da5e1ac2c9ee5ba71c5f	Bacteria	Bacteroidetes	Bacteroidia	Bacteroidales	Muribaculaceae	metagenome	FIT0-FIT4	-0.0227932	0.43433	0.743022
37a44415eb4f0134ed2fa79c25033154	Bacteria	Bacteroidetes	Bacteroidia	Bacteroidales	Barnesiellaceae	uncultured	FIT0-FIT4	0.383598	0.443329	0.744876
c28a8c1904009322ff13fb1b2eea5c41	Bacteria	Verrucomicrobia	Verrucomicrobiae	Verrucomicrobiales	Akkermansiaceae	Akkermansia	FIT0-FIT4	0.0229901	0.441151	0.746242
5e6b5ae64f6b145e8b5b8fd5aaae42a7	Bacteria	Firmicutes	Clostridia	Clostridiales	Ruminococcaceae	Oscillospira	FIT0-FIT4	-0.034049	0.442135	0.747245
566f0f54d888757635d25307e6b79d90	Bacteria	Firmicutes	Clostridia	Clostridiales	Lachnospiraceae	Anaerostipes	FIT0-FIT4	-0.220535	0.417907	0.748201
30715d5870b2ae129c4345266473f2c4	Bacteria	Firmicutes	Negativicutes	Selenomonadales	Veillonellaceae	Veillonella	FIT0-FIT4	0.137233	0.414374	0.748442
361386394d956a5e9e9b49ecba99192c	Bacteria	Firmicutes	Clostridia	Clostridiales	Ruminococcaceae	Ruminococcaceae UCG-004	FIT0-FIT4	0.178853	0.434408	0.748658
07ce15f68e76cda8430e939219c8ebae	Bacteria	Lentisphaerae	Lentisphaeria	Victivallales	Victivallaceae	uncultured rumen bacterium	FIT0-FIT4	0.15643	0.44455	0.74867
ba0da2b2ca07458672abf53bd5c492eb	Bacteria	Firmicutes	Clostridia	Clostridiales	Lachnospiraceae	Lachnospiraceae UCG-010	FIT0-FIT4	-0.139168	0.424463	0.752957
6d5ab64fa48ba5e504485fa96a7ede4b	Bacteria	Firmicutes	Clostridia	Clostridiales	Lachnospiraceae	GCA-900066575	FIT0-FIT4	0.775808	0.456081	0.753392
4b3bbbd448b8894b9ebd61e59de90d12	Bacteria	Bacteroidetes	Bacteroidia	Bacteroidales	Muribaculaceae	uncultured organism	FIT0-FIT4	-0.00522736	0.467379	0.753465
eb6a8bed5d479e8577967ee159b3b4b0	Bacteria	Tenericutes	Mollicutes	Anaeroplasmatales	Anaeroplasmataceae	Anaeroplasma	FIT0-FIT4	-0.0758361	0.47049	0.755196
c83b8738775970faf28f8cc2efef8b2d	Bacteria	Firmicutes	Erysipelotrichia	Erysipelotrichales	Erysipelotrichaceae	Erysipelotrichaceae UCG-003	FIT0-FIT4	0.304636	0.439584	0.755742
f2fc6962ed906e5f853b9d5c024c253a	Bacteria	Actinobacteria	Coriobacteriia	Coriobacteriales	uncultured	uncultured bacterium	FIT0-FIT4	-0.0877232	0.454003	0.756007
2a402f92d439cd52ca69a0126f7cffee	Bacteria	Firmicutes	Bacilli	Lactobacillales	Streptococcaceae	Streptococcus	FIT0-FIT4	1.12167	0.385435	0.75812
6832c37a17089bbf40916c7ed61bae57	Bacteria	Firmicutes	Clostridia	Clostridiales	Ruminococcaceae	Butyricicoccus	FIT0-FIT4	-0.248089	0.341616	0.758511
6e80ad4e6850375ac18832fb57afa91b	Bacteria	Firmicutes	Negativicutes	Selenomonadales	Acidaminococcaceae	Phascolarctobacterium	FIT0-FIT4	0.0370633	0.456094	0.759038
7529f1893957563f335014515840dbcf	Bacteria	Proteobacteria	Gammaproteobacteria	Pasteurellales	Pasteurellaceae	Haemophilus	FIT0-FIT4	-0.0747524	0.454813	0.759219
beeec96ebd50ee5e7b1c7b6d903cb546	Bacteria	Firmicutes	Clostridia	Clostridiales	Ruminococcaceae	Ruminiclostridium 6	FIT0-FIT4	0.423614	0.459926	0.759596
c80c0b6ce3f1da21304517ab70d6036f	Bacteria	Proteobacteria	Deltaproteobacteria	Desulfovibrionales	Desulfovibrionaceae	Desulfovibrio	FIT0-FIT4	-0.408676	0.461271	0.75999
7aeb545656bf562eb3646f68a8ac253c	Bacteria	Firmicutes	Clostridia	Clostridiales	Ruminococcaceae	Fournierella	FIT0-FIT4	0.528957	0.448206	0.76029
8cffeb2621ebdb8d4bda794977f1c560	Bacteria	Lentisphaerae	Lentisphaeria	Victivallales	vadinBE97	Bacteroidales bacterium 55_9	FIT0-FIT4	-0.307015	0.452891	0.760329
fbf7663d633c12d646e300f0c2803603	Bacteria	Tenericutes	Mollicutes	Mollicutes RF39	metagenome	metagenome	FIT0-FIT4	-0.378297	0.464031	0.760684
ff65d50ad93e9f6ef13f034964004758	Bacteria	Bacteroidetes	Bacteroidia	Bacteroidales	Prevotellaceae	Prevotellaceae NK3B31 group	FIT0-FIT4	0.0919086	0.455395	0.760815
4267053b3ea4156d0554ba32de70b527	Bacteria	Firmicutes	Clostridia	Clostridiales	Family XIII	Family XIII AD3011 group	FIT0-FIT4	1.04802	0.424451	0.760832
43bdf98f98826a7340faa245928bca24	Bacteria	Firmicutes	Clostridia	Clostridiales	Peptostreptococcaceae	Terrisporobacter	FIT0-FIT4	0.684087	0.449152	0.761287
021b5307cd4506000bc48b8fd876f581	Bacteria	Bacteroidetes	Bacteroidia	Bacteroidales	Prevotellaceae	Paraprevotella	FIT0-FIT4	-0.403482	0.46286	0.761812
6523e3596c5335a6a87632820d11878d	Bacteria	Bacteroidetes	Bacteroidia	Bacteroidales	uncultured	gut metagenome	FIT0-FIT4	-0.0414795	0.473187	0.763012
db1ddfb6246977fe0d747edd43a203c5	Bacteria	Proteobacteria	Deltaproteobacteria	Desulfovibrionales	Desulfovibrionaceae	Mailhella	FIT0-FIT4	-0.071632	0.48359	0.763199
c031424c8d2c7257b837321638a642d3	Bacteria	Firmicutes	Clostridia	Clostridiales	Lachnospiraceae	Roseburia	FIT0-FIT4	-0.062598	0.411338	0.766337
da532c91d4868d7d9849a387feb07b11	Bacteria	Bacteroidetes	Bacteroidia	Bacteroidales	Prevotellaceae	Alloprevotella	FIT0-FIT4	0.0950113	0.435522	0.766389
71816651f197351907d5d0c3e11a4f53	Bacteria	Bacteroidetes	Bacteroidia	Bacteroidales	Prevotellaceae	Prevotella 7	FIT0-FIT4	-0.264166	0.464478	0.766427
25f2f38ab73a4ae8e63807c29490a81b	Bacteria	Firmicutes	Erysipelotrichia	Erysipelotrichales	Erysipelotrichaceae	Firmicutes bacterium CAG:345	FIT0-FIT4	-0.211266	0.474825	0.767974
4e7168ef24c96a04dd0bc4b7176b7c51	Bacteria	Firmicutes	Clostridia	Clostridiales	Clostridiales vadinBB60 group	uncultured bacterium	FIT0-FIT4	-0.915512	0.465622	0.76832
919f5a40d936ab6ec676bbb11997754d	Bacteria	Proteobacteria	Gammaproteobacteria	Aeromonadales	Succinivibrionaceae	Succinivibrio	FIT0-FIT4	-0.00134797	0.475796	0.769121
1ddd1af0797a4cc59ee0aabd715c2126	Bacteria	Firmicutes	Clostridia	Clostridiales	Ruminococcaceae	Flavonifractor	FIT0-FIT4	0.613167	0.469792	0.771153
18ee75067a8883958b33538c33953e43	Bacteria	Firmicutes	Clostridia	Clostridiales	Family XIII	[Eubacterium] brachy group	FIT0-FIT4	0.0336305	0.471498	0.772951
98e8a948170be045ea36b1e6f3a2f293	Bacteria	Actinobacteria	Coriobacteriia	Coriobacteriales	Eggerthellaceae	uncultured	FIT0-FIT4	-0.384631	0.475442	0.773003
d2e7c36d8d86585f8d09c4117630fe97	Bacteria	Firmicutes	Clostridia	Clostridiales	Lachnospiraceae	Howardella	FIT0-FIT4	-0.811754	0.482206	0.774255
c9359af4e1045743e4de7d6b3618765d	Bacteria	Bacteroidetes	Bacteroidia	Bacteroidales	Prevotellaceae	Prevotella 2	FIT0-FIT4	-0.0123352	0.461017	0.774668
f5737670db441192c697e285c41b63b1	Bacteria	Firmicutes	Clostridia	Clostridiales	Lachnospiraceae	uncultured	FIT0-FIT4	0.0817253	0.446126	0.776404
0ede87a469a5fc938c94666da29b1d10	Bacteria	Firmicutes	Clostridia	Clostridiales	Lachnospiraceae	Moryella	FIT0-FIT4	0.569706	0.495526	0.777071
a90da2072a4688b8cfd2be8e86cd3455	Bacteria	Firmicutes	Erysipelotrichia	Erysipelotrichales	Erysipelotrichaceae	uncultured	FIT0-FIT4	0.226948	0.491859	0.777132
dd504ccea85b4b141b9aad500e292bb1	Bacteria	Firmicutes	Clostridia	Clostridiales	Ruminococcaceae	Ruminococcaceae UCG-003	FIT0-FIT4	-0.164765	0.452995	0.77764
68be2d595aef97efd385e6213fdc54a4	Bacteria	Firmicutes	Clostridia	Clostridiales	Lachnospiraceae	Lachnoclostridium	FIT0-FIT4	-0.520437	0.389318	0.780374
8939415b571e561392ac35b88a59e9cb	Bacteria	Firmicutes	Clostridia	Clostridiales	Ruminococcaceae	Ruminococcaceae UCG-013	FIT0-FIT4	-0.448026	0.471058	0.780457
0d33b3b8682278db3459d146aa4b456d	Bacteria	Firmicutes	Clostridia	Clostridiales	Lachnospiraceae	Tyzzerella	FIT0-FIT4	-0.244716	0.494356	0.781625
d7cfbc1d2b086949c420f6755837ac78	Bacteria	Proteobacteria	Alphaproteobacteria	Rhodospirillales	uncultured	uncultured bacterium	FIT0-FIT4	0.188948	0.476413	0.781713
14562ba82406c8a9c732b2fad72df50f	Bacteria	Firmicutes	Erysipelotrichia	Erysipelotrichales	Erysipelotrichaceae	Holdemanella	FIT0-FIT4	0.113482	0.486216	0.782662
d3a19ec70a2cdb875a45b73789bcee9c	Bacteria	Firmicutes	Clostridia	Clostridiales	Ruminococcaceae	CAG-352	FIT0-FIT4	0.0706714	0.490173	0.784384
4303efd21087234811439aa91d7297a8	Bacteria	Proteobacteria	Deltaproteobacteria	Desulfovibrionales	Desulfovibrionaceae	uncultured	FIT0-FIT4	0.936349	0.502287	0.784596
7c90a250e65d6fd40cd901c6374f87f6	Bacteria	Firmicutes	Erysipelotrichia	Erysipelotrichales	Erysipelotrichaceae	Solobacterium	FIT0-FIT4	0.166003	0.483055	0.784639
22fb08b76cd5006c9ddf76bd6862e3bf	Bacteria	Bacteroidetes	Bacteroidia	Bacteroidales	Prevotellaceae	uncultured	FIT0-FIT4	0.0252238	0.497585	0.785079
03a84e4338b2ff13755cf987ca1d9858	Bacteria	Firmicutes	Clostridia	Clostridiales	Peptococcaceae	Peptococcus	FIT0-FIT4	-0.359749	0.497365	0.785628
59a0e02b63e429aa5577d129be8ff22c	Bacteria	Bacteroidetes	Bacteroidia	Flavobacteriales	Flavobacteriaceae	uncultured	FIT0-FIT4	-0.228796	0.501484	0.785855
6a021b141a780e5c3667f77fd4d83078	Bacteria	Firmicutes	Negativicutes	Selenomonadales	Veillonellaceae	Dialister	FIT0-FIT4	-0.176705	0.485649	0.786038
216ab14cdcf78c599f7d25cf996cc9f5	Bacteria	Bacteroidetes	Bacteroidia	Bacteroidales	Bacteroidaceae	Bacteroides	FIT0-FIT4	-0.0315851	0.483108	0.786061
2af6c41477b65e9552d39af066c0c90d	Bacteria	Bacteroidetes	Bacteroidia	Bacteroidales	Muribaculaceae	uncultured bacterium	FIT0-FIT4	-0.0631144	0.491021	0.788103
763eb351f8e0f5e8c681c965be3c7e9d	Bacteria	Bacteroidetes	Bacteroidia	Bacteroidales	Rikenellaceae	Rikenellaceae RC9 gut group	FIT0-FIT4	-0.0874331	0.477776	0.788125
178fed3494d7fb5769c52041a31e1c29	Bacteria	Proteobacteria	Gammaproteobacteria	Betaproteobacteriales	Burkholderiaceae	Oxalobacter	FIT0-FIT4	-0.554358	0.499303	0.789308
4155f0fd5288a443f72a299c87f96e62	Bacteria	Cyanobacteria	Melainabacteria	Gastranaerophilales	Candidatus Melainabacteria bacterium MEL.A1	Candidatus Melainabacteria bacterium MEL.A1	FIT0-FIT4	0.181225	0.488669	0.789604
721730636ef12b5bd161000cc75a3c4c	Bacteria	Firmicutes	Clostridia	Clostridiales	Clostridiales vadinBB60 group	uncultured organism	FIT0-FIT4	-0.0639957	0.508895	0.790061
0171657e47f3806c5f07c6edc9aeba07	Bacteria	Firmicutes	Erysipelotrichia	Erysipelotrichales	Erysipelotrichaceae	Catenibacterium	FIT0-FIT4	-0.0138296	0.483543	0.790261
171bf33b2ea7abac5080cd1037331e46	Bacteria	Bacteroidetes	Bacteroidia	Bacteroidales	Marinifilaceae	Sanguibacteroides	FIT0-FIT4	-0.363803	0.487877	0.790405
fdfb3eb8434a41f67807e0008eb9b755	Bacteria	Bacteroidetes	Bacteroidia	Bacteroidales	Marinifilaceae	Odoribacter	FIT0-FIT4	-0.0553155	0.421997	0.791775
6a15f8b3b2d89e3eaa81084381a04d23	Bacteria	Proteobacteria	Deltaproteobacteria	Desulfovibrionales	Desulfovibrionaceae	Bilophila	FIT0-FIT4	-0.214979	0.49934	0.792287
734524e7100c92dca5ee9e036ca1bae4	Bacteria	Firmicutes	Clostridia	Clostridiales	Lachnospiraceae	[Eubacterium] oxidoreducens group	FIT0-FIT4	-0.817736	0.489226	0.792424
3c96f437a2ea603153de875a46ea3787	Bacteria	Firmicutes	Erysipelotrichia	Erysipelotrichales	Erysipelotrichaceae	[Clostridium] innocuum group	FIT0-FIT4	-0.0124263	0.505022	0.793375
7417d6257b112608743681b2d7570485	Bacteria	Firmicutes	Clostridia	Clostridiales	Lachnospiraceae	Tyzzerella 3	FIT0-FIT4	0.169435	0.526688	0.795632
55ce2d6e3d67110dedb82c82b84fb381	Bacteria	Firmicutes	Clostridia	Clostridiales	Lachnospiraceae	Butyrivibrio	FIT0-FIT4	-0.0455025	0.525175	0.795635
d5ac638a7b354f49d1d2692cede2413f	Bacteria	Bacteroidetes	Bacteroidia	Bacteroidales	Prevotellaceae	Prevotellaceae UCG-001	FIT0-FIT4	-0.134117	0.521156	0.796101
1eabdef982e6fb3dca366b4fc00d476c	Bacteria	Firmicutes	Clostridia	Clostridiales	Lachnospiraceae	[Bacteroides] pectinophilus group	FIT0-FIT4	-0.0892232	0.526915	0.796132
0f91cda7998537da0818642769fa3a44	Bacteria	Actinobacteria	Actinobacteria	Actinomycetales	Actinomycetaceae	Actinomyces	FIT0-FIT4	0.26901	0.501231	0.796485
44c68e446447ecb146ab3f1c2ea31ec5	Bacteria	Bacteroidetes	Bacteroidia	Bacteroidales	Barnesiellaceae	Coprobacter	FIT0-FIT4	-0.0347402	0.517847	0.796667
1907d3b3775c29fae996fa6a6f7dc0f8	Bacteria	Cyanobacteria	Melainabacteria	Gastranaerophilales	uncultured bacterium	uncultured bacterium	FIT0-FIT4	-1.61916e-05	0.508876	0.796728
22374adf7181fc5f9572ec642cff3166	Bacteria	Firmicutes	Clostridia	Clostridiales	Christensenellaceae	uncultured	FIT0-FIT4	-0.778415	0.505901	0.797045
baba8233ec236157b1cf931d11aaac08	Bacteria	Actinobacteria	Coriobacteriia	Coriobacteriales	Eggerthellaceae	Senegalimassilia	FIT0-FIT4	0.00687735	0.525733	0.797107
f4c053e67f5e56f9d8b9aa70d6519791	Bacteria	Firmicutes	Clostridia	Clostridiales	Lachnospiraceae	Lachnospiraceae UCG-003	FIT0-FIT4	0.0527444	0.522044	0.797976
4f9ba3849f5b975afba7dfa747103cd1	Bacteria	Tenericutes	Mollicutes	Izimaplasmatales	uncultured organism	uncultured organism	FIT0-FIT4	-0.359834	0.522957	0.798674
b7763eb01614806270ceb24d0a5ba148	Bacteria	Tenericutes	Mollicutes	Izimaplasmatales	gut metagenome	gut metagenome	FIT0-FIT4	-0.399306	0.508691	0.799117
08c2e0a6f46544046e771c22f6882881	Bacteria	Firmicutes	Clostridia	Clostridiales	Caldicoprobacteraceae	Caldicoprobacter	FIT0-FIT4	-0.234442	0.514216	0.799452
e3b7c0f5993a808a1d5a79a702ff29e3	Bacteria	Firmicutes	Erysipelotrichia	Erysipelotrichales	Erysipelotrichaceae	Holdemania	FIT0-FIT4	-0.161034	0.513846	0.800028
102378085ed65b889461af9d6791c0a2	Bacteria	Bacteroidetes	Bacteroidia	Bacteroidales	Prevotellaceae	Prevotella 9	FIT0-FIT4	0.0749983	0.505753	0.800461
90babb45be91b28dd6373e316223dc38	Bacteria	Firmicutes	Clostridia	Clostridiales	Ruminococcaceae	Candidatus Soleaferrea	FIT0-FIT4	-0.291121	0.513812	0.800667
784ca6f9d9086be0e64fb06b8684b075	Bacteria	Actinobacteria	Coriobacteriia	Coriobacteriales	Eggerthellaceae	Eggerthella	FIT0-FIT4	0.520124	0.528615	0.802892
bb98f7717eb88f016f73a3891a5d5c08	Bacteria	Firmicutes	Clostridia	DTU014	uncultured bacterium	uncultured bacterium	FIT0-FIT4	0.349476	0.515061	0.804313
38b98d526edc6781b4834afc28b842a7	Bacteria	Firmicutes	Clostridia	Clostridiales	Ruminococcaceae	Ruminococcaceae UCG-002	FIT0-FIT4	-0.300427	0.507515	0.80625
45f0bdf88d033c08c6c3c7bd3ac38326	Bacteria	Firmicutes	Clostridia	Clostridiales	Defluviitaleaceae	Defluviitaleaceae UCG-011	FIT0-FIT4	0.0820905	0.532555	0.808293
1850c919543bb3c5e322975dc2a421c3	Bacteria	Firmicutes	Bacilli	Lactobacillales	Lactobacillaceae	Lactobacillus	FIT0-FIT4	0.835869	0.540815	0.808935
82eae4e5775069ab12cf0590afcae3cf	Bacteria	Firmicutes	Negativicutes	Selenomonadales	Veillonellaceae	Mitsuokella	FIT0-FIT4	0.132023	0.540395	0.809845
bfcc9adf19ba7cf69e40864da3b95ece	Bacteria	Actinobacteria	Coriobacteriia	Coriobacteriales	Atopobiaceae	Olsenella	FIT0-FIT4	-0.0846882	0.527039	0.810779
eeccd439a00a9ec0978448b57c0e4cc5	Bacteria	Tenericutes	Mollicutes	Mollicutes RF39	gut metagenome	gut metagenome	FIT0-FIT4	0.0970791	0.529825	0.810855
dccc036605fa194bf8c4eab87ad00edd	Bacteria	Firmicutes	Clostridia	Clostridiales	Lachnospiraceae	Lachnospira	FIT0-FIT4	-0.287864	0.495275	0.812473
facff5bc397e2b17bf70defc1e3c1f56	Bacteria	Bacteroidetes	Bacteroidia	Bacteroidales	Marinifilaceae	Butyricimonas	FIT0-FIT4	-0.375114	0.525818	0.819522
9d926dc2965134e02c714a97f2d236cf	Bacteria	Bacteroidetes	Bacteroidia	Bacteroidales	Rikenellaceae	Alistipes	FIT0-FIT4	-0.0186007	0.531964	0.825513
a171b367f8921394185279dc645d0205	Bacteria	Firmicutes	Erysipelotrichia	Erysipelotrichales	Erysipelotrichaceae	Erysipelatoclostridium	FIT0-FIT4	0.359233	0.550904	0.825872
d908ad87310b992045210575ccffbae8	Bacteria	Actinobacteria	Coriobacteriia	Coriobacteriales	Coriobacteriales Incertae Sedis	uncultured	FIT0-FIT4	0.155714	0.560313	0.82825
c8d370b5b9aff81537138802815162d1	Bacteria	Firmicutes	Clostridia	Clostridiales	Ruminococcaceae	DTU089	FIT0-FIT4	0.0668088	0.557888	0.833497
52bcf376446b090cad69372abda71a0b	Bacteria	Proteobacteria	Gammaproteobacteria	Betaproteobacteriales	Burkholderiaceae	Parasutterella	FIT0-FIT4	-0.00188607	0.560597	0.833583
ec5ef30e062724f364ad45514174f316	Bacteria	Firmicutes	Clostridia	Clostridiales	Lachnospiraceae	Coprococcus 3	FIT0-FIT4	-0.135372	0.543462	0.834226
aaed3fe05575b505d04db774537029af	Bacteria	Actinobacteria	Coriobacteriia	Coriobacteriales	Coriobacteriaceae	Collinsella	FIT0-FIT4	-0.0510625	0.565791	0.834352
259979b1e943c976c42a56f124b782c7	Bacteria	Firmicutes	Clostridia	Clostridiales	Ruminococcaceae	Ruminococcaceae UCG-010	FIT0-FIT4	-0.234918	0.557098	0.8344
b41f167ea76fc0bdfdcedbe3c0fd0d30	Bacteria	Firmicutes	Clostridia	Clostridiales	Ruminococcaceae	Ruminococcaceae UCG-009	FIT0-FIT4	0.406182	0.570891	0.835386
0a2d40791ab09b809ff420ce92f04022	Bacteria	Firmicutes	Clostridia	Clostridiales	Ruminococcaceae	Ruminococcaceae UCG-014	FIT0-FIT4	0.0388322	0.556386	0.838451
452af94e7bd43293fa70fac351a23175	Bacteria	Firmicutes	Clostridia	Clostridiales	Lachnospiraceae	Coprococcus 2	FIT0-FIT4	-0.229246	0.578103	0.839356
59f387e584df269c8dc9284a280b9d72	Bacteria	Firmicutes	Clostridia	Clostridiales	Lachnospiraceae	CAG-56	FIT0-FIT4	-0.270008	0.573523	0.844021
f889fb835c5e55e3c9d1ecf009fc1f3f	Bacteria	Firmicutes	Clostridia	Clostridiales	Lachnospiraceae	[Eubacterium] hallii group	FIT0-FIT4	0.0608103	0.61697	0.84621
795c76c0305956629a470ed2489ececd	Bacteria	Firmicutes	Bacilli	Lactobacillales	Streptococcaceae	Lactococcus	FIT0-FIT4	0.499138	0.578747	0.846763
6987735d65e4a5ff8a195036122a04ea	Bacteria	Firmicutes	Clostridia	Clostridiales	Clostridiales vadinBB60 group	gut metagenome	FIT0-FIT4	0.851096	0.584406	0.851457
3dcff454a042ac1bb2c2c0a03459acd4	Bacteria	Firmicutes	Clostridia	Clostridiales	Ruminococcaceae	Ruminococcaceae UCG-005	FIT0-FIT4	-0.152264	0.600868	0.853055
365b40202dd79cb049ade42aa67c452b	Bacteria	Firmicutes	Clostridia	Clostridiales	Lachnospiraceae	[Eubacterium] xylanophilum group	FIT0-FIT4	-0.190456	0.595827	0.853832
b4a156d60749daec76e38b49e420f221	Bacteria	Actinobacteria	Coriobacteriia	Coriobacteriales	Eggerthellaceae	Slackia	FIT0-FIT4	0.250707	0.615587	0.860629
4913c2b7422f4621d78bcd57915c9a0a	Archaea	Euryarchaeota	Methanobacteria	Methanobacteriales	Methanobacteriaceae	Methanobrevibacter	FIT0-FIT4	0.0174124	0.61314	0.861029
0bc51d57173d04a99403903c53c39279	Bacteria	Firmicutes	Clostridia	Clostridiales	Lachnospiraceae	[Eubacterium] ventriosum group	FIT0-FIT4	0.655273	0.626643	0.862425
8c64f64ceee077b790d10f4f4cc1c2ad	Bacteria	Firmicutes	Clostridia	Clostridiales	Family XIII	Family XIII UCG-001	FIT0-FIT4	0.254423	0.633979	0.8723
ce67fa9bcb494d96101e08fc3c60fc12	Bacteria	Proteobacteria	Gammaproteobacteria	Enterobacteriales	Enterobacteriaceae	Escherichia-Shigella	FIT0-FIT4	-0.460094	0.63231	0.875289
3d6f1d3d55dd7814de2cb869a5ac9b5e	Bacteria	Firmicutes	Clostridia	Clostridiales	Lachnospiraceae	Lachnospiraceae NC2004 group	FIT0-FIT4	-0.00812331	0.672781	0.886393
693074b2ba3417ceea54d2d049763b0c	Bacteria	Firmicutes	Clostridia	Clostridiales	Lachnospiraceae	Lachnospiraceae UCG-004	FIT0-FIT4	-0.253097	0.678191	0.889383
80baf9df93f7bee0ae6f123fcd873cd2	Bacteria	Firmicutes	Clostridia	Clostridiales	Ruminococcaceae	uncultured	FIT0-FIT4	-0.0400471	0.731434	0.910733
6fffeb85b1cdd07c869cfb8d10489b67	Bacteria	Firmicutes	Clostridia	Clostridiales	Peptostreptococcaceae	Romboutsia	FIT0-FIT7	1.31822	0.000116776	0.00383631
525e9be8c02ea5f26d390dceba0af095	Bacteria	Firmicutes	Clostridia	Clostridiales	Lachnospiraceae	Marvinbryantia	FIT0-FIT7	1.94454	0.0254572	0.277281
ae3929fbbc168e27f081738fc081e2a5	Bacteria	Firmicutes	Clostridia	Clostridiales	Ruminococcaceae	Ruminiclostridium 9	FIT0-FIT7	1.07028	0.0711659	0.282866
6a573c3ad5695b385fd5fbb490cbf8fa	Bacteria	Firmicutes	Clostridia	Clostridiales	Lachnospiraceae	Blautia	FIT0-FIT7	0.48767	0.0317392	0.292011
fb61fc3016b4c78a1cdee2601aac5d23	Bacteria	Bacteroidetes	Bacteroidia	Bacteroidales	Tannerellaceae	Parabacteroides	FIT0-FIT7	-0.420257	0.124169	0.308926
fefca26d48adc5964ac2a5bc548b3522	Bacteria	Firmicutes	Clostridia	Clostridiales	Ruminococcaceae	[Eubacterium] coprostanoligenes group	FIT0-FIT7	0.827953	0.0507138	0.325556
c031424c8d2c7257b837321638a642d3	Bacteria	Firmicutes	Clostridia	Clostridiales	Lachnospiraceae	Roseburia	FIT0-FIT7	0.614545	0.0447976	0.36167
4269084e589b7f536cff9cff132cf1a1	Bacteria	Proteobacteria	Gammaproteobacteria	Betaproteobacteriales	Burkholderiaceae	Sutterella	FIT0-FIT7	-1.67985	0.134554	0.406784
84ab338d14e1ae9c3dea136af6385b98	Bacteria	Firmicutes	Clostridia	Clostridiales	Clostridiaceae 1	Clostridium sensu stricto 1	FIT0-FIT7	1.05584	0.111721	0.430771
6351224ba53fdeb6ec34ca30c25b9f43	Bacteria	Firmicutes	Clostridia	Clostridiales	Ruminococcaceae	Ruminococcaceae NK4A214 group	FIT0-FIT7	0.128126	0.11158	0.447994
83301f308e5a939e7d7f215dd7831e87	Bacteria	Firmicutes	Clostridia	Clostridiales	Ruminococcaceae	Intestinimonas	FIT0-FIT7	0.234558	0.142942	0.489722
d7d35530d098e32b90ec39b6ca508a4b	Bacteria	Proteobacteria	Alphaproteobacteria	Rhodospirillales	uncultured	gut metagenome	FIT0-FIT7	-1.94576	0.159064	0.502841
5004a37342a5f1d880c8c2caf4541499	Bacteria	Firmicutes	Clostridia	Clostridiales	Lachnospiraceae	Dorea	FIT0-FIT7	1.01048	0.207799	0.53176
235c1bfa2687828719188b26001ea00f	Bacteria	Lentisphaerae	Lentisphaeria	Victivallales	Victivallaceae	Victivallis	FIT0-FIT7	-1.40305	0.195784	0.540045
570e85a523ad4bbf2c1c22b8803cfb5d	Bacteria	Verrucomicrobia	Verrucomicrobiae	Opitutales	Puniceicoccaceae	uncultured	FIT0-FIT7	-1.53686	0.237413	0.567749
1fad48b2ea25b073e8613851629f37ca	Bacteria	Firmicutes	Clostridia	Clostridiales	Lachnospiraceae	Lachnospiraceae ND3007 group	FIT0-FIT7	0.157948	0.254832	0.569667
ef2e0f331b28b00c3fb4cb061977f08c	Bacteria	Firmicutes	Clostridia	Clostridiales	Ruminococcaceae	Oscillibacter	FIT0-FIT7	-0.773945	0.197868	0.599658
9aa822617b1d40431d58c89ea340e587	Bacteria	Firmicutes	Clostridia	Clostridiales	Peptostreptococcaceae	Intestinibacter	FIT0-FIT7	1.61436	0.213796	0.601162
f889fb835c5e55e3c9d1ecf009fc1f3f	Bacteria	Firmicutes	Clostridia	Clostridiales	Lachnospiraceae	[Eubacterium] hallii group	FIT0-FIT7	1.09892	0.202175	0.626284
fdfb3eb8434a41f67807e0008eb9b755	Bacteria	Bacteroidetes	Bacteroidia	Bacteroidales	Marinifilaceae	Odoribacter	FIT0-FIT7	-0.323471	0.203126	0.626551
156bc91547e4f85473bffbdbb5886e82	Bacteria	Firmicutes	Clostridia	Clostridiales	Lachnospiraceae	[Eubacterium] eligens group	FIT0-FIT7	-0.859305	0.253994	0.631205
693074b2ba3417ceea54d2d049763b0c	Bacteria	Firmicutes	Clostridia	Clostridiales	Lachnospiraceae	Lachnospiraceae UCG-004	FIT0-FIT7	-2.03287	0.240322	0.645829
2c55bc7cb391ca9268f5a410907936a0	Bacteria	Firmicutes	Clostridia	Clostridiales	Lachnospiraceae	Lachnospiraceae NK4A136 group	FIT0-FIT7	-0.927374	0.205347	0.646843
6d5ab64fa48ba5e504485fa96a7ede4b	Bacteria	Firmicutes	Clostridia	Clostridiales	Lachnospiraceae	GCA-900066575	FIT0-FIT7	-0.14688	0.300165	0.654115
e2a15f8de4145bbbecb08a1b81255ee9	Bacteria	Bacteroidetes	Bacteroidia	Bacteroidales	Barnesiellaceae	Barnesiella	FIT0-FIT7	0.20876	0.251057	0.655825
1314dc91404eec306796aa6ea8550bf2	Bacteria	Firmicutes	Clostridia	Clostridiales	Lachnospiraceae	[Eubacterium] ruminantium group	FIT0-FIT7	-0.345579	0.277551	0.657358
3dcff454a042ac1bb2c2c0a03459acd4	Bacteria	Firmicutes	Clostridia	Clostridiales	Ruminococcaceae	Ruminococcaceae UCG-005	FIT0-FIT7	-1.15681	0.254087	0.684641
b1b60c2b53b0215f40aea999021efa65	Bacteria	Actinobacteria	Coriobacteriia	Coriobacteriales	Eggerthellaceae	Adlercreutzia	FIT0-FIT7	1.0094	0.342862	0.6905
290a7d19d6d9a549a472b449d6b0a22a	Bacteria	Firmicutes	Clostridia	Clostridiales	Lachnospiraceae	Agathobacter	FIT0-FIT7	0.866914	0.280644	0.696958
68be2d595aef97efd385e6213fdc54a4	Bacteria	Firmicutes	Clostridia	Clostridiales	Lachnospiraceae	Lachnoclostridium	FIT0-FIT7	-0.82378	0.225138	0.697103
facff5bc397e2b17bf70defc1e3c1f56	Bacteria	Bacteroidetes	Bacteroidia	Bacteroidales	Marinifilaceae	Butyricimonas	FIT0-FIT7	-0.784544	0.321864	0.697255
bda9e8a75886ac4630ff7d469de0eef0	Bacteria	Firmicutes	Negativicutes	Selenomonadales	Veillonellaceae	Allisonella	FIT0-FIT7	0.0693477	0.339437	0.709366
566f0f54d888757635d25307e6b79d90	Bacteria	Firmicutes	Clostridia	Clostridiales	Lachnospiraceae	Anaerostipes	FIT0-FIT7	1.36066	0.298885	0.709594
4267053b3ea4156d0554ba32de70b527	Bacteria	Firmicutes	Clostridia	Clostridiales	Family XIII	Family XIII AD3011 group	FIT0-FIT7	0.439642	0.325066	0.720434
8cffeb2621ebdb8d4bda794977f1c560	Bacteria	Lentisphaerae	Lentisphaeria	Victivallales	vadinBE97	Bacteroidales bacterium 55_9	FIT0-FIT7	-0.610898	0.365337	0.724014
4872e030c93ef5d9c181498b705d067d	Bacteria	Firmicutes	Clostridia	Clostridiales	Ruminococcaceae	Ruminococcus 2	FIT0-FIT7	0.881987	0.400522	0.732063
5e6b5ae64f6b145e8b5b8fd5aaae42a7	Bacteria	Firmicutes	Clostridia	Clostridiales	Ruminococcaceae	Oscillospira	FIT0-FIT7	-0.527552	0.395228	0.73401
e20d6b788f565d254f999d4f8a115e24	Bacteria	Lentisphaerae	Lentisphaeria	Victivallales	Victivallaceae	uncultured organism	FIT0-FIT7	-1.06571	0.417897	0.740871
03a84e4338b2ff13755cf987ca1d9858	Bacteria	Firmicutes	Clostridia	Clostridiales	Peptococcaceae	Peptococcus	FIT0-FIT7	0.235336	0.384465	0.741691
721730636ef12b5bd161000cc75a3c4c	Bacteria	Firmicutes	Clostridia	Clostridiales	Clostridiales vadinBB60 group	uncultured organism	FIT0-FIT7	-1.13271	0.41942	0.744369
9d926dc2965134e02c714a97f2d236cf	Bacteria	Bacteroidetes	Bacteroidia	Bacteroidales	Rikenellaceae	Alistipes	FIT0-FIT7	-0.5216	0.294693	0.745155
c76886d04fa8136cf82e6f6748888ac0	Archaea	Euryarchaeota	Methanobacteria	Methanobacteriales	Methanobacteriaceae	Methanosphaera	FIT0-FIT7	0.563897	0.405261	0.752459
98e8a948170be045ea36b1e6f3a2f293	Bacteria	Actinobacteria	Coriobacteriia	Coriobacteriales	Eggerthellaceae	uncultured	FIT0-FIT7	1.33066	0.399178	0.753331
d3a19ec70a2cdb875a45b73789bcee9c	Bacteria	Firmicutes	Clostridia	Clostridiales	Ruminococcaceae	CAG-352	FIT0-FIT7	-0.029488	0.43305	0.758352
b7b0d243d93e41c810f9d9ce875d8ad2	Bacteria	Firmicutes	Clostridia	Clostridiales	Lachnospiraceae	[Ruminococcus] torques group	FIT0-FIT7	0.571736	0.358824	0.759454
800d61bd6edd9a2509d097fb2502064a	Bacteria	Tenericutes	Mollicutes	Mollicutes RF39	uncultured bacterium	uncultured bacterium	FIT0-FIT7	0.257428	0.423038	0.761732
dd504ccea85b4b141b9aad500e292bb1	Bacteria	Firmicutes	Clostridia	Clostridiales	Ruminococcaceae	Ruminococcaceae UCG-003	FIT0-FIT7	-1.72782	0.41724	0.762052
bfcc9adf19ba7cf69e40864da3b95ece	Bacteria	Actinobacteria	Coriobacteriia	Coriobacteriales	Atopobiaceae	Olsenella	FIT0-FIT7	0.508062	0.458392	0.762638
b8efb9a7a3bc5486c90d9d96a309c736	Bacteria	Firmicutes	Erysipelotrichia	Erysipelotrichales	Erysipelotrichaceae	Turicibacter	FIT0-FIT7	1.40818	0.419549	0.763339
216ab14cdcf78c599f7d25cf996cc9f5	Bacteria	Bacteroidetes	Bacteroidia	Bacteroidales	Bacteroidaceae	Bacteroides	FIT0-FIT7	-0.30373	0.399239	0.763374
0ede87a469a5fc938c94666da29b1d10	Bacteria	Firmicutes	Clostridia	Clostridiales	Lachnospiraceae	Moryella	FIT0-FIT7	-0.58491	0.444652	0.765258
40fec731e682be20117bac673327b37b	Bacteria	Actinobacteria	Actinobacteria	Bifidobacteriales	Bifidobacteriaceae	Bifidobacterium	FIT0-FIT7	1.26838	0.448876	0.767149
901f00564f34e41a00dc8bd74839c3da	Bacteria	Firmicutes	Clostridia	Clostridiales	Peptococcaceae	uncultured	FIT0-FIT7	1.61727	0.42835	0.769635
07ce15f68e76cda8430e939219c8ebae	Bacteria	Lentisphaerae	Lentisphaeria	Victivallales	Victivallaceae	uncultured rumen bacterium	FIT0-FIT7	-0.497016	0.46292	0.774829
f2fc6962ed906e5f853b9d5c024c253a	Bacteria	Actinobacteria	Coriobacteriia	Coriobacteriales	uncultured	uncultured bacterium	FIT0-FIT7	0.828426	0.467103	0.776944
1850c919543bb3c5e322975dc2a421c3	Bacteria	Firmicutes	Bacilli	Lactobacillales	Lactobacillaceae	Lactobacillus	FIT0-FIT7	-0.0923905	0.448172	0.777162
6a021b141a780e5c3667f77fd4d83078	Bacteria	Firmicutes	Negativicutes	Selenomonadales	Veillonellaceae	Dialister	FIT0-FIT7	-0.218026	0.461406	0.779313
361386394d956a5e9e9b49ecba99192c	Bacteria	Firmicutes	Clostridia	Clostridiales	Ruminococcaceae	Ruminococcaceae UCG-004	FIT0-FIT7	0.566759	0.460826	0.780116
38b98d526edc6781b4834afc28b842a7	Bacteria	Firmicutes	Clostridia	Clostridiales	Ruminococcaceae	Ruminococcaceae UCG-002	FIT0-FIT7	-0.471485	0.444559	0.781525
14562ba82406c8a9c732b2fad72df50f	Bacteria	Firmicutes	Erysipelotrichia	Erysipelotrichales	Erysipelotrichaceae	Holdemanella	FIT0-FIT7	0.633271	0.433402	0.78182
bb98f7717eb88f016f73a3891a5d5c08	Bacteria	Firmicutes	Clostridia	DTU014	uncultured bacterium	uncultured bacterium	FIT0-FIT7	-0.564867	0.469316	0.78284
fbf7663d633c12d646e300f0c2803603	Bacteria	Tenericutes	Mollicutes	Mollicutes RF39	metagenome	metagenome	FIT0-FIT7	0.122655	0.455607	0.783858
eb685cc53b226980ee7b6f6f2445281a	Bacteria	Proteobacteria	Alphaproteobacteria	Rhodospirillales	uncultured	Azospirillum sp. 47_25	FIT0-FIT7	-0.927397	0.483836	0.78397
52bcf376446b090cad69372abda71a0b	Bacteria	Proteobacteria	Gammaproteobacteria	Betaproteobacteriales	Burkholderiaceae	Parasutterella	FIT0-FIT7	-1.50957	0.462511	0.784071
e3b7c0f5993a808a1d5a79a702ff29e3	Bacteria	Firmicutes	Erysipelotrichia	Erysipelotrichales	Erysipelotrichaceae	Holdemania	FIT0-FIT7	0.548493	0.451442	0.786084
7aeb545656bf562eb3646f68a8ac253c	Bacteria	Firmicutes	Clostridia	Clostridiales	Ruminococcaceae	Fournierella	FIT0-FIT7	-0.729932	0.467766	0.786441
5d70b854c3374ae466440f491b124b6d	Bacteria	Firmicutes	Clostridia	Clostridiales	Family XIII	Mogibacterium	FIT0-FIT7	1.13752	0.458252	0.786661
b7763eb01614806270ceb24d0a5ba148	Bacteria	Tenericutes	Mollicutes	Izimaplasmatales	gut metagenome	gut metagenome	FIT0-FIT7	-0.763227	0.449107	0.789819
37a44415eb4f0134ed2fa79c25033154	Bacteria	Bacteroidetes	Bacteroidia	Bacteroidales	Barnesiellaceae	uncultured	FIT0-FIT7	-0.428172	0.471121	0.792101
021b5307cd4506000bc48b8fd876f581	Bacteria	Bacteroidetes	Bacteroidia	Bacteroidales	Prevotellaceae	Paraprevotella	FIT0-FIT7	-0.161645	0.475932	0.792383
db1ddfb6246977fe0d747edd43a203c5	Bacteria	Proteobacteria	Deltaproteobacteria	Desulfovibrionales	Desulfovibrionaceae	Mailhella	FIT0-FIT7	-0.373308	0.47542	0.793906
22fb08b76cd5006c9ddf76bd6862e3bf	Bacteria	Bacteroidetes	Bacteroidia	Bacteroidales	Prevotellaceae	uncultured	FIT0-FIT7	-0.338828	0.491687	0.794113
d2e7c36d8d86585f8d09c4117630fe97	Bacteria	Firmicutes	Clostridia	Clostridiales	Lachnospiraceae	Howardella	FIT0-FIT7	2.06478	0.456406	0.794669
ff65d50ad93e9f6ef13f034964004758	Bacteria	Bacteroidetes	Bacteroidia	Bacteroidales	Prevotellaceae	Prevotellaceae NK3B31 group	FIT0-FIT7	-0.289768	0.477143	0.794979
90babb45be91b28dd6373e316223dc38	Bacteria	Firmicutes	Clostridia	Clostridiales	Ruminococcaceae	Candidatus Soleaferrea	FIT0-FIT7	0.913871	0.485975	0.795237
7417d6257b112608743681b2d7570485	Bacteria	Firmicutes	Clostridia	Clostridiales	Lachnospiraceae	Tyzzerella 3	FIT0-FIT7	-0.120546	0.502267	0.79533
3abeff60c65b7e18834343d495296657	Bacteria	Firmicutes	Clostridia	Clostridiales	Ruminococcaceae	Negativibacillus	FIT0-FIT7	0.63611	0.46726	0.797077
ac3fb1069837b635f2397665e2ccb694	Bacteria	Lentisphaerae	Lentisphaeria	Victivallales	vadinBE97	uncultured bacterium	FIT0-FIT7	-1.16999	0.477659	0.798365
be3a4fe21d33f19c1cbb7079d2b3f878	Bacteria	Firmicutes	Clostridia	Clostridiales	Lachnospiraceae	[Ruminococcus] gnavus group	FIT0-FIT7	-0.220423	0.490075	0.798427
c9359af4e1045743e4de7d6b3618765d	Bacteria	Bacteroidetes	Bacteroidia	Bacteroidales	Prevotellaceae	Prevotella 2	FIT0-FIT7	-0.218649	0.481342	0.798819
2af6c41477b65e9552d39af066c0c90d	Bacteria	Bacteroidetes	Bacteroidia	Bacteroidales	Muribaculaceae	uncultured bacterium	FIT0-FIT7	-0.312903	0.490882	0.79912
306ff398fe60da5e1ac2c9ee5ba71c5f	Bacteria	Bacteroidetes	Bacteroidia	Bacteroidales	Muribaculaceae	metagenome	FIT0-FIT7	0.425631	0.490775	0.799503
452af94e7bd43293fa70fac351a23175	Bacteria	Firmicutes	Clostridia	Clostridiales	Lachnospiraceae	Coprococcus 2	FIT0-FIT7	0.690609	0.473206	0.800076
f4c053e67f5e56f9d8b9aa70d6519791	Bacteria	Firmicutes	Clostridia	Clostridiales	Lachnospiraceae	Lachnospiraceae UCG-003	FIT0-FIT7	-1.25818	0.486118	0.801614
da532c91d4868d7d9849a387feb07b11	Bacteria	Bacteroidetes	Bacteroidia	Bacteroidales	Prevotellaceae	Alloprevotella	FIT0-FIT7	-0.822379	0.483145	0.802016
57df34536c95e58ae6f5aebd91cdad7e	Bacteria	Firmicutes	Clostridia	Clostridiales	Ruminococcaceae	Subdoligranulum	FIT0-FIT7	0.578252	0.445847	0.802822
c28a8c1904009322ff13fb1b2eea5c41	Bacteria	Verrucomicrobia	Verrucomicrobiae	Verrucomicrobiales	Akkermansiaceae	Akkermansia	FIT0-FIT7	-0.119593	0.481355	0.803499
4155f0fd5288a443f72a299c87f96e62	Bacteria	Cyanobacteria	Melainabacteria	Gastranaerophilales	Candidatus Melainabacteria bacterium MEL.A1	Candidatus Melainabacteria bacterium MEL.A1	FIT0-FIT7	-0.295995	0.495582	0.803624
7529f1893957563f335014515840dbcf	Bacteria	Proteobacteria	Gammaproteobacteria	Pasteurellales	Pasteurellaceae	Haemophilus	FIT0-FIT7	-0.860656	0.483946	0.804145
554807dd01aa05ce4bf85febbc47d8e4	Bacteria	Firmicutes	Clostridia	Clostridiales	Ruminococcaceae	Ruminococcus 1	FIT0-FIT7	0.0596425	0.446702	0.804552
3c96f437a2ea603153de875a46ea3787	Bacteria	Firmicutes	Erysipelotrichia	Erysipelotrichales	Erysipelotrichaceae	[Clostridium] innocuum group	FIT0-FIT7	0.814079	0.496797	0.804589
ec5ef30e062724f364ad45514174f316	Bacteria	Firmicutes	Clostridia	Clostridiales	Lachnospiraceae	Coprococcus 3	FIT0-FIT7	0.720853	0.48746	0.805377
6e80ad4e6850375ac18832fb57afa91b	Bacteria	Firmicutes	Negativicutes	Selenomonadales	Acidaminococcaceae	Phascolarctobacterium	FIT0-FIT7	-1.01846	0.490938	0.805655
18ee75067a8883958b33538c33953e43	Bacteria	Firmicutes	Clostridia	Clostridiales	Family XIII	[Eubacterium] brachy group	FIT0-FIT7	0.811597	0.497023	0.806149
a90da2072a4688b8cfd2be8e86cd3455	Bacteria	Firmicutes	Erysipelotrichia	Erysipelotrichales	Erysipelotrichaceae	uncultured	FIT0-FIT7	-0.650172	0.491767	0.806682
82eae4e5775069ab12cf0590afcae3cf	Bacteria	Firmicutes	Negativicutes	Selenomonadales	Veillonellaceae	Mitsuokella	FIT0-FIT7	-0.0568994	0.471518	0.807664
1907d3b3775c29fae996fa6a6f7dc0f8	Bacteria	Cyanobacteria	Melainabacteria	Gastranaerophilales	uncultured bacterium	uncultured bacterium	FIT0-FIT7	-0.801661	0.506794	0.808044
4b3bbbd448b8894b9ebd61e59de90d12	Bacteria	Bacteroidetes	Bacteroidia	Bacteroidales	Muribaculaceae	uncultured organism	FIT0-FIT7	-0.0511114	0.493371	0.809495
6523e3596c5335a6a87632820d11878d	Bacteria	Bacteroidetes	Bacteroidia	Bacteroidales	uncultured	gut metagenome	FIT0-FIT7	-0.133994	0.505273	0.810229
baba8233ec236157b1cf931d11aaac08	Bacteria	Actinobacteria	Coriobacteriia	Coriobacteriales	Eggerthellaceae	Senegalimassilia	FIT0-FIT7	0.934947	0.490029	0.811085
0171657e47f3806c5f07c6edc9aeba07	Bacteria	Firmicutes	Erysipelotrichia	Erysipelotrichales	Erysipelotrichaceae	Catenibacterium	FIT0-FIT7	0.444242	0.501036	0.811155
763eb351f8e0f5e8c681c965be3c7e9d	Bacteria	Bacteroidetes	Bacteroidia	Bacteroidales	Rikenellaceae	Rikenellaceae RC9 gut group	FIT0-FIT7	0.0694702	0.505641	0.811745
7c90a250e65d6fd40cd901c6374f87f6	Bacteria	Firmicutes	Erysipelotrichia	Erysipelotrichales	Erysipelotrichaceae	Solobacterium	FIT0-FIT7	-0.102665	0.492232	0.812227
eeccd439a00a9ec0978448b57c0e4cc5	Bacteria	Tenericutes	Mollicutes	Mollicutes RF39	gut metagenome	gut metagenome	FIT0-FIT7	-0.165837	0.50448	0.81233
beeec96ebd50ee5e7b1c7b6d903cb546	Bacteria	Firmicutes	Clostridia	Clostridiales	Ruminococcaceae	Ruminiclostridium 6	FIT0-FIT7	-1.11373	0.511066	0.812693
178fed3494d7fb5769c52041a31e1c29	Bacteria	Proteobacteria	Gammaproteobacteria	Betaproteobacteriales	Burkholderiaceae	Oxalobacter	FIT0-FIT7	0.164368	0.491967	0.812699
1ddd1af0797a4cc59ee0aabd715c2126	Bacteria	Firmicutes	Clostridia	Clostridiales	Ruminococcaceae	Flavonifractor	FIT0-FIT7	-1.26977	0.547993	0.814602
d5ac638a7b354f49d1d2692cede2413f	Bacteria	Bacteroidetes	Bacteroidia	Bacteroidales	Prevotellaceae	Prevotellaceae UCG-001	FIT0-FIT7	-0.0945848	0.519354	0.814918
dd87432f9b756c78b2af4ec6f4d14759	Bacteria	Actinobacteria	Coriobacteriia	Coriobacteriales	Eggerthellaceae	Enterorhabdus	FIT0-FIT7	2.00416	0.501005	0.816623
259979b1e943c976c42a56f124b782c7	Bacteria	Firmicutes	Clostridia	Clostridiales	Ruminococcaceae	Ruminococcaceae UCG-010	FIT0-FIT7	-1.13739	0.490877	0.817351
0bc51d57173d04a99403903c53c39279	Bacteria	Firmicutes	Clostridia	Clostridiales	Lachnospiraceae	[Eubacterium] ventriosum group	FIT0-FIT7	1.55618	0.510652	0.817515
36882d2138286b4806d32168ec440d44	Bacteria	Firmicutes	Clostridia	Clostridiales	Lachnospiraceae	Coprococcus 1	FIT0-FIT7	0.577754	0.489193	0.818502
4f9ba3849f5b975afba7dfa747103cd1	Bacteria	Tenericutes	Mollicutes	Izimaplasmatales	uncultured organism	uncultured organism	FIT0-FIT7	-1.24384	0.511329	0.818941
0a2d40791ab09b809ff420ce92f04022	Bacteria	Firmicutes	Clostridia	Clostridiales	Ruminococcaceae	Ruminococcaceae UCG-014	FIT0-FIT7	0.0610006	0.492703	0.819182
eb6a8bed5d479e8577967ee159b3b4b0	Bacteria	Tenericutes	Mollicutes	Anaeroplasmatales	Anaeroplasmataceae	Anaeroplasma	FIT0-FIT7	-0.778378	0.511866	0.819972
d908ad87310b992045210575ccffbae8	Bacteria	Actinobacteria	Coriobacteriia	Coriobacteriales	Coriobacteriales Incertae Sedis	uncultured	FIT0-FIT7	1.5786	0.519334	0.820349
171bf33b2ea7abac5080cd1037331e46	Bacteria	Bacteroidetes	Bacteroidia	Bacteroidales	Marinifilaceae	Sanguibacteroides	FIT0-FIT7	0.0346636	0.540713	0.821363
71816651f197351907d5d0c3e11a4f53	Bacteria	Bacteroidetes	Bacteroidia	Bacteroidales	Prevotellaceae	Prevotella 7	FIT0-FIT7	-0.120301	0.50783	0.822127
919f5a40d936ab6ec676bbb11997754d	Bacteria	Proteobacteria	Gammaproteobacteria	Aeromonadales	Succinivibrionaceae	Succinivibrio	FIT0-FIT7	-0.236089	0.524356	0.82299
795c76c0305956629a470ed2489ececd	Bacteria	Firmicutes	Bacilli	Lactobacillales	Streptococcaceae	Lactococcus	FIT0-FIT7	0.446012	0.51312	0.82324
84cc6ac4a3feb4ee34767ff19b6bd01f	Bacteria	Firmicutes	Clostridia	Clostridiales	Ruminococcaceae	Ruminococcaceae UCG-008	FIT0-FIT7	-0.0568866	0.538525	0.823361
55ce2d6e3d67110dedb82c82b84fb381	Bacteria	Firmicutes	Clostridia	Clostridiales	Lachnospiraceae	Butyrivibrio	FIT0-FIT7	-0.579658	0.519417	0.823922
a171b367f8921394185279dc645d0205	Bacteria	Firmicutes	Erysipelotrichia	Erysipelotrichales	Erysipelotrichaceae	Erysipelatoclostridium	FIT0-FIT7	0.920114	0.548914	0.825887
1eabdef982e6fb3dca366b4fc00d476c	Bacteria	Firmicutes	Clostridia	Clostridiales	Lachnospiraceae	[Bacteroides] pectinophilus group	FIT0-FIT7	-0.175817	0.544731	0.825962
4e7168ef24c96a04dd0bc4b7176b7c51	Bacteria	Firmicutes	Clostridia	Clostridiales	Clostridiales vadinBB60 group	uncultured bacterium	FIT0-FIT7	-2.17314	0.510669	0.82599
4913c2b7422f4621d78bcd57915c9a0a	Archaea	Euryarchaeota	Methanobacteria	Methanobacteriales	Methanobacteriaceae	Methanobrevibacter	FIT0-FIT7	1.31524	0.517617	0.827139
6987735d65e4a5ff8a195036122a04ea	Bacteria	Firmicutes	Clostridia	Clostridiales	Clostridiales vadinBB60 group	gut metagenome	FIT0-FIT7	-2.21114	0.524607	0.82717
f91e133e4589a8a408bb74bc3d8d1b3c	Bacteria	Firmicutes	Clostridia	Clostridiales	Ruminococcaceae	GCA-900066225	FIT0-FIT7	-1.40981	0.527842	0.82731
dccc036605fa194bf8c4eab87ad00edd	Bacteria	Firmicutes	Clostridia	Clostridiales	Lachnospiraceae	Lachnospira	FIT0-FIT7	-1.60801	0.500238	0.82785
afa67688a07186322da110fb95b7280e	Bacteria	Firmicutes	Clostridia	Clostridiales	Lachnospiraceae	Fusicatenibacter	FIT0-FIT7	0.38041	0.483221	0.829652
d7cfbc1d2b086949c420f6755837ac78	Bacteria	Proteobacteria	Alphaproteobacteria	Rhodospirillales	uncultured	uncultured bacterium	FIT0-FIT7	-1.30066	0.545054	0.830731
c8d370b5b9aff81537138802815162d1	Bacteria	Firmicutes	Clostridia	Clostridiales	Ruminococcaceae	DTU089	FIT0-FIT7	-0.474677	0.525779	0.830856
b4a156d60749daec76e38b49e420f221	Bacteria	Actinobacteria	Coriobacteriia	Coriobacteriales	Eggerthellaceae	Slackia	FIT0-FIT7	0.869883	0.534994	0.831164
59a0e02b63e429aa5577d129be8ff22c	Bacteria	Bacteroidetes	Bacteroidia	Flavobacteriales	Flavobacteriaceae	uncultured	FIT0-FIT7	-0.350877	0.536048	0.831365
0d33b3b8682278db3459d146aa4b456d	Bacteria	Firmicutes	Clostridia	Clostridiales	Lachnospiraceae	Tyzzerella	FIT0-FIT7	-0.690812	0.555604	0.831889
aaed3fe05575b505d04db774537029af	Bacteria	Actinobacteria	Coriobacteriia	Coriobacteriales	Coriobacteriaceae	Collinsella	FIT0-FIT7	1.00406	0.543592	0.832011
44c68e446447ecb146ab3f1c2ea31ec5	Bacteria	Bacteroidetes	Bacteroidia	Bacteroidales	Barnesiellaceae	Coprobacter	FIT0-FIT7	-0.991083	0.534171	0.834726
c80c0b6ce3f1da21304517ab70d6036f	Bacteria	Proteobacteria	Deltaproteobacteria	Desulfovibrionales	Desulfovibrionaceae	Desulfovibrio	FIT0-FIT7	0.0348241	0.546752	0.83482
6ae00c2ec3d7e62edf1059c80c798320	Bacteria	Firmicutes	Clostridia	Clostridiales	Ruminococcaceae	Ruminiclostridium 5	FIT0-FIT7	1.65645	0.524498	0.836044
80baf9df93f7bee0ae6f123fcd873cd2	Bacteria	Firmicutes	Clostridia	Clostridiales	Ruminococcaceae	uncultured	FIT0-FIT7	-0.760668	0.515911	0.836463
08c2e0a6f46544046e771c22f6882881	Bacteria	Firmicutes	Clostridia	Clostridiales	Caldicoprobacteraceae	Caldicoprobacter	FIT0-FIT7	-0.189977	0.528679	0.836861
734524e7100c92dca5ee9e036ca1bae4	Bacteria	Firmicutes	Clostridia	Clostridiales	Lachnospiraceae	[Eubacterium] oxidoreducens group	FIT0-FIT7	-0.480322	0.54155	0.837983
25f2f38ab73a4ae8e63807c29490a81b	Bacteria	Firmicutes	Erysipelotrichia	Erysipelotrichales	Erysipelotrichaceae	Firmicutes bacterium CAG:345	FIT0-FIT7	-1.00757	0.549776	0.839308
45f0bdf88d033c08c6c3c7bd3ac38326	Bacteria	Firmicutes	Clostridia	Clostridiales	Defluviitaleaceae	Defluviitaleaceae UCG-011	FIT0-FIT7	-0.402801	0.546903	0.839435
ba0da2b2ca07458672abf53bd5c492eb	Bacteria	Firmicutes	Clostridia	Clostridiales	Lachnospiraceae	Lachnospiraceae UCG-010	FIT0-FIT7	-0.032608	0.542118	0.840604
22374adf7181fc5f9572ec642cff3166	Bacteria	Firmicutes	Clostridia	Clostridiales	Christensenellaceae	uncultured	FIT0-FIT7	1.47845	0.566874	0.844296
6a15f8b3b2d89e3eaa81084381a04d23	Bacteria	Proteobacteria	Deltaproteobacteria	Desulfovibrionales	Desulfovibrionaceae	Bilophila	FIT0-FIT7	-0.690173	0.571042	0.844365
784ca6f9d9086be0e64fb06b8684b075	Bacteria	Actinobacteria	Coriobacteriia	Coriobacteriales	Eggerthellaceae	Eggerthella	FIT0-FIT7	0.257744	0.559065	0.844793
3d6f1d3d55dd7814de2cb869a5ac9b5e	Bacteria	Firmicutes	Clostridia	Clostridiales	Lachnospiraceae	Lachnospiraceae NC2004 group	FIT0-FIT7	-0.321246	0.562412	0.845985
b41f167ea76fc0bdfdcedbe3c0fd0d30	Bacteria	Firmicutes	Clostridia	Clostridiales	Ruminococcaceae	Ruminococcaceae UCG-009	FIT0-FIT7	-0.173818	0.570058	0.847569
4303efd21087234811439aa91d7297a8	Bacteria	Proteobacteria	Deltaproteobacteria	Desulfovibrionales	Desulfovibrionaceae	uncultured	FIT0-FIT7	-1.141	0.561742	0.849321
365b40202dd79cb049ade42aa67c452b	Bacteria	Firmicutes	Clostridia	Clostridiales	Lachnospiraceae	[Eubacterium] xylanophilum group	FIT0-FIT7	-0.399195	0.566462	0.850007
43bdf98f98826a7340faa245928bca24	Bacteria	Firmicutes	Clostridia	Clostridiales	Peptostreptococcaceae	Terrisporobacter	FIT0-FIT7	0.373878	0.572674	0.850072
30715d5870b2ae129c4345266473f2c4	Bacteria	Firmicutes	Negativicutes	Selenomonadales	Veillonellaceae	Veillonella	FIT0-FIT7	0.116771	0.554094	0.851249
0f91cda7998537da0818642769fa3a44	Bacteria	Actinobacteria	Actinobacteria	Actinomycetales	Actinomycetaceae	Actinomyces	FIT0-FIT7	1.07222	0.567506	0.851258
7e090751ecd5d77f7f623df758ca56b5	Bacteria	Firmicutes	Clostridia	Clostridiales	Lachnospiraceae	Lachnospiraceae UCG-008	FIT0-FIT7	0.89217	0.56983	0.855251
102378085ed65b889461af9d6791c0a2	Bacteria	Bacteroidetes	Bacteroidia	Bacteroidales	Prevotellaceae	Prevotella 9	FIT0-FIT7	-0.680592	0.564043	0.856609
8ebfa58135067f25b0442fc122d48a00	Bacteria	Firmicutes	Clostridia	Clostridiales	Lachnospiraceae	Lachnospiraceae UCG-001	FIT0-FIT7	0.518013	0.586595	0.856936
2a402f92d439cd52ca69a0126f7cffee	Bacteria	Firmicutes	Bacilli	Lactobacillales	Streptococcaceae	Streptococcus	FIT0-FIT7	0.860854	0.588032	0.858143
0b49c4620806e826999fa8240f619a73	Bacteria	Firmicutes	Clostridia	Clostridiales	Lachnospiraceae	[Ruminococcus] gauvreauii group	FIT0-FIT7	0.616876	0.586181	0.860888
ce67fa9bcb494d96101e08fc3c60fc12	Bacteria	Proteobacteria	Gammaproteobacteria	Enterobacteriales	Enterobacteriaceae	Escherichia-Shigella	FIT0-FIT7	0.81534	0.580966	0.862032
04cd2c35ecae0c645d522dbe906ed56d	Bacteria	Firmicutes	Clostridia	Clostridiales	Ruminococcaceae	Faecalibacterium	FIT0-FIT7	-0.277243	0.583088	0.86491
dfbd532c0039041084a20f956ec18352	Bacteria	Firmicutes	Erysipelotrichia	Erysipelotrichales	Erysipelotrichaceae	Erysipelotrichaceae UCG-004	FIT0-FIT7	-1.20785	0.600642	0.866923
c83b8738775970faf28f8cc2efef8b2d	Bacteria	Firmicutes	Erysipelotrichia	Erysipelotrichales	Erysipelotrichaceae	Erysipelotrichaceae UCG-003	FIT0-FIT7	1.18472	0.58238	0.86928
59f387e584df269c8dc9284a280b9d72	Bacteria	Firmicutes	Clostridia	Clostridiales	Lachnospiraceae	CAG-56	FIT0-FIT7	0.362056	0.625364	0.881392
8c64f64ceee077b790d10f4f4cc1c2ad	Bacteria	Firmicutes	Clostridia	Clostridiales	Family XIII	Family XIII UCG-001	FIT0-FIT7	1.94022	0.623625	0.882725
8939415b571e561392ac35b88a59e9cb	Bacteria	Firmicutes	Clostridia	Clostridiales	Ruminococcaceae	Ruminococcaceae UCG-013	FIT0-FIT7	1.38505	0.630041	0.885711
f5737670db441192c697e285c41b63b1	Bacteria	Firmicutes	Clostridia	Clostridiales	Lachnospiraceae	uncultured	FIT0-FIT7	-0.173677	0.675763	0.903007
660c3579edff9b972298a6f4a0b22d94	Bacteria	Firmicutes	Clostridia	Clostridiales	Lachnospiraceae	Lachnospiraceae FCS020 group	FIT0-FIT7	0.664022	0.697109	0.906967
74f3167b6e8f0da7e7326c6528fb4820	Bacteria	Firmicutes	Clostridia	Clostridiales	Christensenellaceae	Christensenellaceae R-7 group	FIT0-FIT7	-0.0539249	0.683898	0.908814
6832c37a17089bbf40916c7ed61bae57	Bacteria	Firmicutes	Clostridia	Clostridiales	Ruminococcaceae	Butyricicoccus	FIT0-FIT7	0.951838	0.711339	0.918689
04cd2c35ecae0c645d522dbe906ed56d	Bacteria	Firmicutes	Clostridia	Clostridiales	Ruminococcaceae	Faecalibacterium	SB0-SB4	-0.264496	0.0252702	0.673836
d2e7c36d8d86585f8d09c4117630fe97	Bacteria	Firmicutes	Clostridia	Clostridiales	Lachnospiraceae	Howardella	SB0-SB4	-1.29832	0.183965	0.79137
216ab14cdcf78c599f7d25cf996cc9f5	Bacteria	Bacteroidetes	Bacteroidia	Bacteroidales	Bacteroidaceae	Bacteroides	SB0-SB4	-0.0781108	0.271451	0.798963
45f0bdf88d033c08c6c3c7bd3ac38326	Bacteria	Firmicutes	Clostridia	Clostridiales	Defluviitaleaceae	Defluviitaleaceae UCG-011	SB0-SB4	1.325	0.229228	0.81451
90babb45be91b28dd6373e316223dc38	Bacteria	Firmicutes	Clostridia	Clostridiales	Ruminococcaceae	Candidatus Soleaferrea	SB0-SB4	-1.04584	0.31161	0.822033
68be2d595aef97efd385e6213fdc54a4	Bacteria	Firmicutes	Clostridia	Clostridiales	Lachnospiraceae	Lachnoclostridium	SB0-SB4	-0.413657	0.234986	0.82279
5004a37342a5f1d880c8c2caf4541499	Bacteria	Firmicutes	Clostridia	Clostridiales	Lachnospiraceae	Dorea	SB0-SB4	-0.141834	0.355582	0.830528
0bc51d57173d04a99403903c53c39279	Bacteria	Firmicutes	Clostridia	Clostridiales	Lachnospiraceae	[Eubacterium] ventriosum group	SB0-SB4	1.02933	0.28355	0.83118
ae3929fbbc168e27f081738fc081e2a5	Bacteria	Firmicutes	Clostridia	Clostridiales	Ruminococcaceae	Ruminiclostridium 9	SB0-SB4	-0.573398	0.222013	0.831861
2a402f92d439cd52ca69a0126f7cffee	Bacteria	Firmicutes	Bacilli	Lactobacillales	Streptococcaceae	Streptococcus	SB0-SB4	0.641625	0.292113	0.83409
4913c2b7422f4621d78bcd57915c9a0a	Archaea	Euryarchaeota	Methanobacteria	Methanobacteriales	Methanobacteriaceae	Methanobrevibacter	SB0-SB4	1.38563	0.285788	0.841155
44c68e446447ecb146ab3f1c2ea31ec5	Bacteria	Bacteroidetes	Bacteroidia	Bacteroidales	Barnesiellaceae	Coprobacter	SB0-SB4	0.537643	0.364584	0.842403
ec5ef30e062724f364ad45514174f316	Bacteria	Firmicutes	Clostridia	Clostridiales	Lachnospiraceae	Coprococcus 3	SB0-SB4	-0.360448	0.335367	0.843901
f889fb835c5e55e3c9d1ecf009fc1f3f	Bacteria	Firmicutes	Clostridia	Clostridiales	Lachnospiraceae	[Eubacterium] hallii group	SB0-SB4	-0.0973675	0.361271	0.848467
7e090751ecd5d77f7f623df758ca56b5	Bacteria	Firmicutes	Clostridia	Clostridiales	Lachnospiraceae	Lachnospiraceae UCG-008	SB0-SB4	-1.01026	0.331085	0.850572
74f3167b6e8f0da7e7326c6528fb4820	Bacteria	Firmicutes	Clostridia	Clostridiales	Christensenellaceae	Christensenellaceae R-7 group	SB0-SB4	-0.197525	0.312248	0.851924
6a15f8b3b2d89e3eaa81084381a04d23	Bacteria	Proteobacteria	Deltaproteobacteria	Desulfovibrionales	Desulfovibrionaceae	Bilophila	SB0-SB4	-0.465372	0.380513	0.853059
4267053b3ea4156d0554ba32de70b527	Bacteria	Firmicutes	Clostridia	Clostridiales	Family XIII	Family XIII AD3011 group	SB0-SB4	0.588184	0.367215	0.855213
795c76c0305956629a470ed2489ececd	Bacteria	Firmicutes	Bacilli	Lactobacillales	Streptococcaceae	Lactococcus	SB0-SB4	0.595397	0.397978	0.855638
bb98f7717eb88f016f73a3891a5d5c08	Bacteria	Firmicutes	Clostridia	DTU014	uncultured bacterium	uncultured bacterium	SB0-SB4	0.83118	0.377005	0.857922
1fad48b2ea25b073e8613851629f37ca	Bacteria	Firmicutes	Clostridia	Clostridiales	Lachnospiraceae	Lachnospiraceae ND3007 group	SB0-SB4	-0.119991	0.404814	0.859606
eeccd439a00a9ec0978448b57c0e4cc5	Bacteria	Tenericutes	Mollicutes	Mollicutes RF39	gut metagenome	gut metagenome	SB0-SB4	0.628047	0.383764	0.860897
6ae00c2ec3d7e62edf1059c80c798320	Bacteria	Firmicutes	Clostridia	Clostridiales	Ruminococcaceae	Ruminiclostridium 5	SB0-SB4	-0.544331	0.381482	0.86383
b8efb9a7a3bc5486c90d9d96a309c736	Bacteria	Firmicutes	Erysipelotrichia	Erysipelotrichales	Erysipelotrichaceae	Turicibacter	SB0-SB4	-0.684191	0.419983	0.865019
6a573c3ad5695b385fd5fbb490cbf8fa	Bacteria	Firmicutes	Clostridia	Clostridiales	Lachnospiraceae	Blautia	SB0-SB4	-0.0524141	0.449067	0.865095
1ddd1af0797a4cc59ee0aabd715c2126	Bacteria	Firmicutes	Clostridia	Clostridiales	Ruminococcaceae	Flavonifractor	SB0-SB4	0.891914	0.407463	0.867859
0a2d40791ab09b809ff420ce92f04022	Bacteria	Firmicutes	Clostridia	Clostridiales	Ruminococcaceae	Ruminococcaceae UCG-014	SB0-SB4	0.187343	0.408125	0.868832
5d70b854c3374ae466440f491b124b6d	Bacteria	Firmicutes	Clostridia	Clostridiales	Family XIII	Mogibacterium	SB0-SB4	0.165233	0.471373	0.870649
a90da2072a4688b8cfd2be8e86cd3455	Bacteria	Firmicutes	Erysipelotrichia	Erysipelotrichales	Erysipelotrichaceae	uncultured	SB0-SB4	0.659116	0.426369	0.872636
22374adf7181fc5f9572ec642cff3166	Bacteria	Firmicutes	Clostridia	Clostridiales	Christensenellaceae	uncultured	SB0-SB4	-0.603079	0.467217	0.872714
ce67fa9bcb494d96101e08fc3c60fc12	Bacteria	Proteobacteria	Gammaproteobacteria	Enterobacteriales	Enterobacteriaceae	Escherichia-Shigella	SB0-SB4	-0.761701	0.421549	0.872958
5e6b5ae64f6b145e8b5b8fd5aaae42a7	Bacteria	Firmicutes	Clostridia	Clostridiales	Ruminococcaceae	Oscillospira	SB0-SB4	-0.59709	0.459946	0.873922
9aa822617b1d40431d58c89ea340e587	Bacteria	Firmicutes	Clostridia	Clostridiales	Peptostreptococcaceae	Intestinibacter	SB0-SB4	0.641594	0.432029	0.875683
3d6f1d3d55dd7814de2cb869a5ac9b5e	Bacteria	Firmicutes	Clostridia	Clostridiales	Lachnospiraceae	Lachnospiraceae NC2004 group	SB0-SB4	0.652718	0.434781	0.876574
71816651f197351907d5d0c3e11a4f53	Bacteria	Bacteroidetes	Bacteroidia	Bacteroidales	Prevotellaceae	Prevotella 7	SB0-SB4	-0.242241	0.428193	0.876668
290a7d19d6d9a549a472b449d6b0a22a	Bacteria	Firmicutes	Clostridia	Clostridiales	Lachnospiraceae	Agathobacter	SB0-SB4	0.135568	0.40901	0.876754
beeec96ebd50ee5e7b1c7b6d903cb546	Bacteria	Firmicutes	Clostridia	Clostridiales	Ruminococcaceae	Ruminiclostridium 6	SB0-SB4	-0.268044	0.437386	0.877803
eb685cc53b226980ee7b6f6f2445281a	Bacteria	Proteobacteria	Alphaproteobacteria	Rhodospirillales	uncultured	Azospirillum sp. 47_25	SB0-SB4	-0.0400371	0.489091	0.878462
660c3579edff9b972298a6f4a0b22d94	Bacteria	Firmicutes	Clostridia	Clostridiales	Lachnospiraceae	Lachnospiraceae FCS020 group	SB0-SB4	-0.752718	0.424606	0.878699
6e80ad4e6850375ac18832fb57afa91b	Bacteria	Firmicutes	Negativicutes	Selenomonadales	Acidaminococcaceae	Phascolarctobacterium	SB0-SB4	-0.270054	0.43855	0.878768
365b40202dd79cb049ade42aa67c452b	Bacteria	Firmicutes	Clostridia	Clostridiales	Lachnospiraceae	[Eubacterium] xylanophilum group	SB0-SB4	0.332278	0.448237	0.878789
0ede87a469a5fc938c94666da29b1d10	Bacteria	Firmicutes	Clostridia	Clostridiales	Lachnospiraceae	Moryella	SB0-SB4	0.47058	0.474381	0.879147
3abeff60c65b7e18834343d495296657	Bacteria	Firmicutes	Clostridia	Clostridiales	Ruminococcaceae	Negativibacillus	SB0-SB4	-0.757826	0.406626	0.879985
18ee75067a8883958b33538c33953e43	Bacteria	Firmicutes	Clostridia	Clostridiales	Family XIII	[Eubacterium] brachy group	SB0-SB4	0.306775	0.47393	0.880195
4f9ba3849f5b975afba7dfa747103cd1	Bacteria	Tenericutes	Mollicutes	Izimaplasmatales	uncultured organism	uncultured organism	SB0-SB4	0.173082	0.492013	0.880382
8c64f64ceee077b790d10f4f4cc1c2ad	Bacteria	Firmicutes	Clostridia	Clostridiales	Family XIII	Family XIII UCG-001	SB0-SB4	-0.566715	0.441378	0.880679
dd87432f9b756c78b2af4ec6f4d14759	Bacteria	Actinobacteria	Coriobacteriia	Coriobacteriales	Eggerthellaceae	Enterorhabdus	SB0-SB4	-0.47592	0.455594	0.880784
25f2f38ab73a4ae8e63807c29490a81b	Bacteria	Firmicutes	Erysipelotrichia	Erysipelotrichales	Erysipelotrichaceae	Firmicutes bacterium CAG:345	SB0-SB4	-0.192204	0.459892	0.880931
c83b8738775970faf28f8cc2efef8b2d	Bacteria	Firmicutes	Erysipelotrichia	Erysipelotrichales	Erysipelotrichaceae	Erysipelotrichaceae UCG-003	SB0-SB4	-0.307454	0.435563	0.881477
a171b367f8921394185279dc645d0205	Bacteria	Firmicutes	Erysipelotrichia	Erysipelotrichales	Erysipelotrichaceae	Erysipelatoclostridium	SB0-SB4	-0.413539	0.458827	0.881861
452af94e7bd43293fa70fac351a23175	Bacteria	Firmicutes	Clostridia	Clostridiales	Lachnospiraceae	Coprococcus 2	SB0-SB4	0.365568	0.454012	0.882562
6351224ba53fdeb6ec34ca30c25b9f43	Bacteria	Firmicutes	Clostridia	Clostridiales	Ruminococcaceae	Ruminococcaceae NK4A214 group	SB0-SB4	0.340308	0.444116	0.882601
c76886d04fa8136cf82e6f6748888ac0	Archaea	Euryarchaeota	Methanobacteria	Methanobacteriales	Methanobacteriaceae	Methanosphaera	SB0-SB4	0.172705	0.475708	0.882904
f91e133e4589a8a408bb74bc3d8d1b3c	Bacteria	Firmicutes	Clostridia	Clostridiales	Ruminococcaceae	GCA-900066225	SB0-SB4	0.616036	0.449133	0.882997
da532c91d4868d7d9849a387feb07b11	Bacteria	Bacteroidetes	Bacteroidia	Bacteroidales	Prevotellaceae	Alloprevotella	SB0-SB4	0.116932	0.504408	0.883375
db1ddfb6246977fe0d747edd43a203c5	Bacteria	Proteobacteria	Deltaproteobacteria	Desulfovibrionales	Desulfovibrionaceae	Mailhella	SB0-SB4	0.325773	0.49131	0.88345
facff5bc397e2b17bf70defc1e3c1f56	Bacteria	Bacteroidetes	Bacteroidia	Bacteroidales	Marinifilaceae	Butyricimonas	SB0-SB4	-0.260428	0.440515	0.883716
e2a15f8de4145bbbecb08a1b81255ee9	Bacteria	Bacteroidetes	Bacteroidia	Bacteroidales	Barnesiellaceae	Barnesiella	SB0-SB4	-0.255803	0.467356	0.884447
784ca6f9d9086be0e64fb06b8684b075	Bacteria	Actinobacteria	Coriobacteriia	Coriobacteriales	Eggerthellaceae	Eggerthella	SB0-SB4	-0.276389	0.510396	0.884511
37a44415eb4f0134ed2fa79c25033154	Bacteria	Bacteroidetes	Bacteroidia	Bacteroidales	Barnesiellaceae	uncultured	SB0-SB4	0.043882	0.484633	0.884798
178fed3494d7fb5769c52041a31e1c29	Bacteria	Proteobacteria	Gammaproteobacteria	Betaproteobacteriales	Burkholderiaceae	Oxalobacter	SB0-SB4	-0.444402	0.475748	0.884818
b41f167ea76fc0bdfdcedbe3c0fd0d30	Bacteria	Firmicutes	Clostridia	Clostridiales	Ruminococcaceae	Ruminococcaceae UCG-009	SB0-SB4	0.614527	0.461462	0.884832
306ff398fe60da5e1ac2c9ee5ba71c5f	Bacteria	Bacteroidetes	Bacteroidia	Bacteroidales	Muribaculaceae	metagenome	SB0-SB4	0.194752	0.455111	0.885475
38b98d526edc6781b4834afc28b842a7	Bacteria	Firmicutes	Clostridia	Clostridiales	Ruminococcaceae	Ruminococcaceae UCG-002	SB0-SB4	-0.0200348	0.45897	0.885795
6a021b141a780e5c3667f77fd4d83078	Bacteria	Firmicutes	Negativicutes	Selenomonadales	Veillonellaceae	Dialister	SB0-SB4	-0.179871	0.485099	0.886022
4303efd21087234811439aa91d7297a8	Bacteria	Proteobacteria	Deltaproteobacteria	Desulfovibrionales	Desulfovibrionaceae	uncultured	SB0-SB4	0.409373	0.472211	0.886283
554807dd01aa05ce4bf85febbc47d8e4	Bacteria	Firmicutes	Clostridia	Clostridiales	Ruminococcaceae	Ruminococcus 1	SB0-SB4	0.0487183	0.446527	0.88642
7c90a250e65d6fd40cd901c6374f87f6	Bacteria	Firmicutes	Erysipelotrichia	Erysipelotrichales	Erysipelotrichaceae	Solobacterium	SB0-SB4	0.201075	0.485027	0.886834
0b49c4620806e826999fa8240f619a73	Bacteria	Firmicutes	Clostridia	Clostridiales	Lachnospiraceae	[Ruminococcus] gauvreauii group	SB0-SB4	-0.34507	0.464607	0.886913
d908ad87310b992045210575ccffbae8	Bacteria	Actinobacteria	Coriobacteriia	Coriobacteriales	Coriobacteriales Incertae Sedis	uncultured	SB0-SB4	-0.300379	0.477035	0.886914
4269084e589b7f536cff9cff132cf1a1	Bacteria	Proteobacteria	Gammaproteobacteria	Betaproteobacteriales	Burkholderiaceae	Sutterella	SB0-SB4	-0.0457501	0.475662	0.886979
ac3fb1069837b635f2397665e2ccb694	Bacteria	Lentisphaerae	Lentisphaeria	Victivallales	vadinBE97	uncultured bacterium	SB0-SB4	0.0291506	0.46894	0.88707
c28a8c1904009322ff13fb1b2eea5c41	Bacteria	Verrucomicrobia	Verrucomicrobiae	Verrucomicrobiales	Akkermansiaceae	Akkermansia	SB0-SB4	0.00751683	0.479332	0.887101
fdfb3eb8434a41f67807e0008eb9b755	Bacteria	Bacteroidetes	Bacteroidia	Bacteroidales	Marinifilaceae	Odoribacter	SB0-SB4	-0.0467231	0.524569	0.887138
763eb351f8e0f5e8c681c965be3c7e9d	Bacteria	Bacteroidetes	Bacteroidia	Bacteroidales	Rikenellaceae	Rikenellaceae RC9 gut group	SB0-SB4	0.128136	0.499669	0.88726
919f5a40d936ab6ec676bbb11997754d	Bacteria	Proteobacteria	Gammaproteobacteria	Aeromonadales	Succinivibrionaceae	Succinivibrio	SB0-SB4	0.0444729	0.48953	0.88744
2c55bc7cb391ca9268f5a410907936a0	Bacteria	Firmicutes	Clostridia	Clostridiales	Lachnospiraceae	Lachnospiraceae NK4A136 group	SB0-SB4	0.0675977	0.462117	0.887793
7417d6257b112608743681b2d7570485	Bacteria	Firmicutes	Clostridia	Clostridiales	Lachnospiraceae	Tyzzerella 3	SB0-SB4	-0.0114116	0.47903	0.887897
d7cfbc1d2b086949c420f6755837ac78	Bacteria	Proteobacteria	Alphaproteobacteria	Rhodospirillales	uncultured	uncultured bacterium	SB0-SB4	0.201612	0.477474	0.887924
bfcc9adf19ba7cf69e40864da3b95ece	Bacteria	Actinobacteria	Coriobacteriia	Coriobacteriales	Atopobiaceae	Olsenella	SB0-SB4	-0.268771	0.50319	0.888002
f4c053e67f5e56f9d8b9aa70d6519791	Bacteria	Firmicutes	Clostridia	Clostridiales	Lachnospiraceae	Lachnospiraceae UCG-003	SB0-SB4	0.0111676	0.513596	0.888256
102378085ed65b889461af9d6791c0a2	Bacteria	Bacteroidetes	Bacteroidia	Bacteroidales	Prevotellaceae	Prevotella 9	SB0-SB4	-0.0846883	0.505419	0.888473
4e7168ef24c96a04dd0bc4b7176b7c51	Bacteria	Firmicutes	Clostridia	Clostridiales	Clostridiales vadinBB60 group	uncultured bacterium	SB0-SB4	-0.331636	0.477664	0.889039
36882d2138286b4806d32168ec440d44	Bacteria	Firmicutes	Clostridia	Clostridiales	Lachnospiraceae	Coprococcus 1	SB0-SB4	0.0921124	0.488128	0.889214
dfbd532c0039041084a20f956ec18352	Bacteria	Firmicutes	Erysipelotrichia	Erysipelotrichales	Erysipelotrichaceae	Erysipelotrichaceae UCG-004	SB0-SB4	0.267784	0.495973	0.889219
734524e7100c92dca5ee9e036ca1bae4	Bacteria	Firmicutes	Clostridia	Clostridiales	Lachnospiraceae	[Eubacterium] oxidoreducens group	SB0-SB4	0.486209	0.497067	0.889282
1314dc91404eec306796aa6ea8550bf2	Bacteria	Firmicutes	Clostridia	Clostridiales	Lachnospiraceae	[Eubacterium] ruminantium group	SB0-SB4	0.211034	0.459085	0.889353
9d926dc2965134e02c714a97f2d236cf	Bacteria	Bacteroidetes	Bacteroidia	Bacteroidales	Rikenellaceae	Alistipes	SB0-SB4	-0.048772	0.527497	0.889674
4872e030c93ef5d9c181498b705d067d	Bacteria	Firmicutes	Clostridia	Clostridiales	Ruminococcaceae	Ruminococcus 2	SB0-SB4	-0.163065	0.472838	0.889838
eb6a8bed5d479e8577967ee159b3b4b0	Bacteria	Tenericutes	Mollicutes	Anaeroplasmatales	Anaeroplasmataceae	Anaeroplasma	SB0-SB4	-0.0855177	0.509706	0.890133
4155f0fd5288a443f72a299c87f96e62	Bacteria	Cyanobacteria	Melainabacteria	Gastranaerophilales	Candidatus Melainabacteria bacterium MEL.A1	Candidatus Melainabacteria bacterium MEL.A1	SB0-SB4	0.203853	0.484483	0.890179
14562ba82406c8a9c732b2fad72df50f	Bacteria	Firmicutes	Erysipelotrichia	Erysipelotrichales	Erysipelotrichaceae	Holdemanella	SB0-SB4	-0.01633	0.500245	0.890198
0f91cda7998537da0818642769fa3a44	Bacteria	Actinobacteria	Actinobacteria	Actinomycetales	Actinomycetaceae	Actinomyces	SB0-SB4	-0.0222705	0.492477	0.890619
d7d35530d098e32b90ec39b6ca508a4b	Bacteria	Proteobacteria	Alphaproteobacteria	Rhodospirillales	uncultured	gut metagenome	SB0-SB4	0.0887504	0.5005	0.891718
1850c919543bb3c5e322975dc2a421c3	Bacteria	Firmicutes	Bacilli	Lactobacillales	Lactobacillaceae	Lactobacillus	SB0-SB4	0.202976	0.511089	0.89216
2af6c41477b65e9552d39af066c0c90d	Bacteria	Bacteroidetes	Bacteroidia	Bacteroidales	Muribaculaceae	uncultured bacterium	SB0-SB4	0.198805	0.521382	0.892463
08c2e0a6f46544046e771c22f6882881	Bacteria	Firmicutes	Clostridia	Clostridiales	Caldicoprobacteraceae	Caldicoprobacter	SB0-SB4	-6.9481e-07	0.50946	0.892469
07ce15f68e76cda8430e939219c8ebae	Bacteria	Lentisphaerae	Lentisphaeria	Victivallales	Victivallaceae	uncultured rumen bacterium	SB0-SB4	0.217593	0.491513	0.892612
d3a19ec70a2cdb875a45b73789bcee9c	Bacteria	Firmicutes	Clostridia	Clostridiales	Ruminococcaceae	CAG-352	SB0-SB4	0.0492364	0.564854	0.892654
0171657e47f3806c5f07c6edc9aeba07	Bacteria	Firmicutes	Erysipelotrichia	Erysipelotrichales	Erysipelotrichaceae	Catenibacterium	SB0-SB4	-0.04888	0.482494	0.892805
901f00564f34e41a00dc8bd74839c3da	Bacteria	Firmicutes	Clostridia	Clostridiales	Peptococcaceae	uncultured	SB0-SB4	0.0915597	0.496435	0.892806
6523e3596c5335a6a87632820d11878d	Bacteria	Bacteroidetes	Bacteroidia	Bacteroidales	uncultured	gut metagenome	SB0-SB4	0.139373	0.467988	0.893326
c80c0b6ce3f1da21304517ab70d6036f	Bacteria	Proteobacteria	Deltaproteobacteria	Desulfovibrionales	Desulfovibrionaceae	Desulfovibrio	SB0-SB4	-0.348912	0.465431	0.893479
156bc91547e4f85473bffbdbb5886e82	Bacteria	Firmicutes	Clostridia	Clostridiales	Lachnospiraceae	[Eubacterium] eligens group	SB0-SB4	0.0230787	0.505625	0.893993
8ebfa58135067f25b0442fc122d48a00	Bacteria	Firmicutes	Clostridia	Clostridiales	Lachnospiraceae	Lachnospiraceae UCG-001	SB0-SB4	-0.286941	0.508542	0.894
b7b0d243d93e41c810f9d9ce875d8ad2	Bacteria	Firmicutes	Clostridia	Clostridiales	Lachnospiraceae	[Ruminococcus] torques group	SB0-SB4	0.0140411	0.493859	0.894008
b1b60c2b53b0215f40aea999021efa65	Bacteria	Actinobacteria	Coriobacteriia	Coriobacteriales	Eggerthellaceae	Adlercreutzia	SB0-SB4	0.161235	0.487171	0.894835
1eabdef982e6fb3dca366b4fc00d476c	Bacteria	Firmicutes	Clostridia	Clostridiales	Lachnospiraceae	[Bacteroides] pectinophilus group	SB0-SB4	-0.0619752	0.494302	0.895027
22fb08b76cd5006c9ddf76bd6862e3bf	Bacteria	Bacteroidetes	Bacteroidia	Bacteroidales	Prevotellaceae	uncultured	SB0-SB4	-0.000116577	0.522905	0.895347
b7763eb01614806270ceb24d0a5ba148	Bacteria	Tenericutes	Mollicutes	Izimaplasmatales	gut metagenome	gut metagenome	SB0-SB4	0.196434	0.519455	0.895539
dccc036605fa194bf8c4eab87ad00edd	Bacteria	Firmicutes	Clostridia	Clostridiales	Lachnospiraceae	Lachnospira	SB0-SB4	-0.20968	0.501147	0.895543
8cffeb2621ebdb8d4bda794977f1c560	Bacteria	Lentisphaerae	Lentisphaeria	Victivallales	vadinBE97	Bacteroidales bacterium 55_9	SB0-SB4	0.221923	0.525648	0.895657
c9359af4e1045743e4de7d6b3618765d	Bacteria	Bacteroidetes	Bacteroidia	Bacteroidales	Prevotellaceae	Prevotella 2	SB0-SB4	-0.111557	0.481815	0.896378
c8d370b5b9aff81537138802815162d1	Bacteria	Firmicutes	Clostridia	Clostridiales	Ruminococcaceae	DTU089	SB0-SB4	0.415999	0.494514	0.896398
57df34536c95e58ae6f5aebd91cdad7e	Bacteria	Firmicutes	Clostridia	Clostridiales	Ruminococcaceae	Subdoligranulum	SB0-SB4	-0.0250887	0.510855	0.896822
59a0e02b63e429aa5577d129be8ff22c	Bacteria	Bacteroidetes	Bacteroidia	Flavobacteriales	Flavobacteriaceae	uncultured	SB0-SB4	0.00417227	0.523421	0.89745
1907d3b3775c29fae996fa6a6f7dc0f8	Bacteria	Cyanobacteria	Melainabacteria	Gastranaerophilales	uncultured bacterium	uncultured bacterium	SB0-SB4	-0.00902601	0.540307	0.897965
361386394d956a5e9e9b49ecba99192c	Bacteria	Firmicutes	Clostridia	Clostridiales	Ruminococcaceae	Ruminococcaceae UCG-004	SB0-SB4	-0.0708823	0.542476	0.898282
ff65d50ad93e9f6ef13f034964004758	Bacteria	Bacteroidetes	Bacteroidia	Bacteroidales	Prevotellaceae	Prevotellaceae NK3B31 group	SB0-SB4	-0.1084	0.527632	0.898543
e20d6b788f565d254f999d4f8a115e24	Bacteria	Lentisphaerae	Lentisphaeria	Victivallales	Victivallaceae	uncultured organism	SB0-SB4	0.15997	0.525883	0.898591
baba8233ec236157b1cf931d11aaac08	Bacteria	Actinobacteria	Coriobacteriia	Coriobacteriales	Eggerthellaceae	Senegalimassilia	SB0-SB4	-0.179521	0.5009	0.89907
721730636ef12b5bd161000cc75a3c4c	Bacteria	Firmicutes	Clostridia	Clostridiales	Clostridiales vadinBB60 group	uncultured organism	SB0-SB4	-0.136688	0.530431	0.899745
40fec731e682be20117bac673327b37b	Bacteria	Actinobacteria	Actinobacteria	Bifidobacteriales	Bifidobacteriaceae	Bifidobacterium	SB0-SB4	-0.0442443	0.511684	0.899751
59f387e584df269c8dc9284a280b9d72	Bacteria	Firmicutes	Clostridia	Clostridiales	Lachnospiraceae	CAG-56	SB0-SB4	-0.232166	0.541821	0.900796
be3a4fe21d33f19c1cbb7079d2b3f878	Bacteria	Firmicutes	Clostridia	Clostridiales	Lachnospiraceae	[Ruminococcus] gnavus group	SB0-SB4	-0.33655	0.501572	0.901014
7aeb545656bf562eb3646f68a8ac253c	Bacteria	Firmicutes	Clostridia	Clostridiales	Ruminococcaceae	Fournierella	SB0-SB4	-0.297571	0.537465	0.901055
55ce2d6e3d67110dedb82c82b84fb381	Bacteria	Firmicutes	Clostridia	Clostridiales	Lachnospiraceae	Butyrivibrio	SB0-SB4	-0.0131223	0.520839	0.90106
84cc6ac4a3feb4ee34767ff19b6bd01f	Bacteria	Firmicutes	Clostridia	Clostridiales	Ruminococcaceae	Ruminococcaceae UCG-008	SB0-SB4	0.0407462	0.536399	0.901326
f5737670db441192c697e285c41b63b1	Bacteria	Firmicutes	Clostridia	Clostridiales	Lachnospiraceae	uncultured	SB0-SB4	0.390184	0.505227	0.901628
570e85a523ad4bbf2c1c22b8803cfb5d	Bacteria	Verrucomicrobia	Verrucomicrobiae	Opitutales	Puniceicoccaceae	uncultured	SB0-SB4	0.0846776	0.532683	0.902174
4b3bbbd448b8894b9ebd61e59de90d12	Bacteria	Bacteroidetes	Bacteroidia	Bacteroidales	Muribaculaceae	uncultured organism	SB0-SB4	0.00831847	0.531043	0.903233
171bf33b2ea7abac5080cd1037331e46	Bacteria	Bacteroidetes	Bacteroidia	Bacteroidales	Marinifilaceae	Sanguibacteroides	SB0-SB4	0.0674214	0.547429	0.903339
fefca26d48adc5964ac2a5bc548b3522	Bacteria	Firmicutes	Clostridia	Clostridiales	Ruminococcaceae	[Eubacterium] coprostanoligenes group	SB0-SB4	-0.0343799	0.505776	0.903508
021b5307cd4506000bc48b8fd876f581	Bacteria	Bacteroidetes	Bacteroidia	Bacteroidales	Prevotellaceae	Paraprevotella	SB0-SB4	-0.0187916	0.534265	0.903654
6d5ab64fa48ba5e504485fa96a7ede4b	Bacteria	Firmicutes	Clostridia	Clostridiales	Lachnospiraceae	GCA-900066575	SB0-SB4	-0.292959	0.541131	0.903684
e3b7c0f5993a808a1d5a79a702ff29e3	Bacteria	Firmicutes	Erysipelotrichia	Erysipelotrichales	Erysipelotrichaceae	Holdemania	SB0-SB4	-0.0987206	0.538401	0.904336
afa67688a07186322da110fb95b7280e	Bacteria	Firmicutes	Clostridia	Clostridiales	Lachnospiraceae	Fusicatenibacter	SB0-SB4	-0.0174683	0.531708	0.904491
0d33b3b8682278db3459d146aa4b456d	Bacteria	Firmicutes	Clostridia	Clostridiales	Lachnospiraceae	Tyzzerella	SB0-SB4	0.116879	0.530625	0.904648
aaed3fe05575b505d04db774537029af	Bacteria	Actinobacteria	Coriobacteriia	Coriobacteriales	Coriobacteriaceae	Collinsella	SB0-SB4	0.0451254	0.517433	0.904952
80baf9df93f7bee0ae6f123fcd873cd2	Bacteria	Firmicutes	Clostridia	Clostridiales	Ruminococcaceae	uncultured	SB0-SB4	0.0496045	0.538008	0.905099
3c96f437a2ea603153de875a46ea3787	Bacteria	Firmicutes	Erysipelotrichia	Erysipelotrichales	Erysipelotrichaceae	[Clostridium] innocuum group	SB0-SB4	-0.0639048	0.559382	0.905165
ef2e0f331b28b00c3fb4cb061977f08c	Bacteria	Firmicutes	Clostridia	Clostridiales	Ruminococcaceae	Oscillibacter	SB0-SB4	-0.153016	0.578103	0.905265
b4a156d60749daec76e38b49e420f221	Bacteria	Actinobacteria	Coriobacteriia	Coriobacteriales	Eggerthellaceae	Slackia	SB0-SB4	-0.100338	0.559683	0.905538
82eae4e5775069ab12cf0590afcae3cf	Bacteria	Firmicutes	Negativicutes	Selenomonadales	Veillonellaceae	Mitsuokella	SB0-SB4	0.0136061	0.520203	0.90583
d5ac638a7b354f49d1d2692cede2413f	Bacteria	Bacteroidetes	Bacteroidia	Bacteroidales	Prevotellaceae	Prevotellaceae UCG-001	SB0-SB4	-0.0276572	0.544283	0.905894
bda9e8a75886ac4630ff7d469de0eef0	Bacteria	Firmicutes	Negativicutes	Selenomonadales	Veillonellaceae	Allisonella	SB0-SB4	-0.0946537	0.529507	0.906675
03a84e4338b2ff13755cf987ca1d9858	Bacteria	Firmicutes	Clostridia	Clostridiales	Peptococcaceae	Peptococcus	SB0-SB4	-0.101494	0.56286	0.907313
8939415b571e561392ac35b88a59e9cb	Bacteria	Firmicutes	Clostridia	Clostridiales	Ruminococcaceae	Ruminococcaceae UCG-013	SB0-SB4	-0.206164	0.568417	0.907314
fbf7663d633c12d646e300f0c2803603	Bacteria	Tenericutes	Mollicutes	Mollicutes RF39	metagenome	metagenome	SB0-SB4	0.00775398	0.544844	0.907458
f2fc6962ed906e5f853b9d5c024c253a	Bacteria	Actinobacteria	Coriobacteriia	Coriobacteriales	uncultured	uncultured bacterium	SB0-SB4	-0.199065	0.532141	0.907657
6fffeb85b1cdd07c869cfb8d10489b67	Bacteria	Firmicutes	Clostridia	Clostridiales	Peptostreptococcaceae	Romboutsia	SB0-SB4	-0.140367	0.57707	0.908116
98e8a948170be045ea36b1e6f3a2f293	Bacteria	Actinobacteria	Coriobacteriia	Coriobacteriales	Eggerthellaceae	uncultured	SB0-SB4	-0.1838	0.540206	0.908819
6987735d65e4a5ff8a195036122a04ea	Bacteria	Firmicutes	Clostridia	Clostridiales	Clostridiales vadinBB60 group	gut metagenome	SB0-SB4	0.202069	0.566702	0.909061
84ab338d14e1ae9c3dea136af6385b98	Bacteria	Firmicutes	Clostridia	Clostridiales	Clostridiaceae 1	Clostridium sensu stricto 1	SB0-SB4	0.197209	0.51525	0.909601
800d61bd6edd9a2509d097fb2502064a	Bacteria	Tenericutes	Mollicutes	Mollicutes RF39	uncultured bacterium	uncultured bacterium	SB0-SB4	0.257342	0.563871	0.91031
43bdf98f98826a7340faa245928bca24	Bacteria	Firmicutes	Clostridia	Clostridiales	Peptostreptococcaceae	Terrisporobacter	SB0-SB4	-0.153452	0.541094	0.910361
259979b1e943c976c42a56f124b782c7	Bacteria	Firmicutes	Clostridia	Clostridiales	Ruminococcaceae	Ruminococcaceae UCG-010	SB0-SB4	-0.0911288	0.586877	0.910671
7529f1893957563f335014515840dbcf	Bacteria	Proteobacteria	Gammaproteobacteria	Pasteurellales	Pasteurellaceae	Haemophilus	SB0-SB4	0.330804	0.586987	0.912153
dd504ccea85b4b141b9aad500e292bb1	Bacteria	Firmicutes	Clostridia	Clostridiales	Ruminococcaceae	Ruminococcaceae UCG-003	SB0-SB4	0.0846393	0.56509	0.912514
235c1bfa2687828719188b26001ea00f	Bacteria	Lentisphaerae	Lentisphaeria	Victivallales	Victivallaceae	Victivallis	SB0-SB4	0.144781	0.56941	0.913275
fb61fc3016b4c78a1cdee2601aac5d23	Bacteria	Bacteroidetes	Bacteroidia	Bacteroidales	Tannerellaceae	Parabacteroides	SB0-SB4	0.0607895	0.590804	0.914978
3dcff454a042ac1bb2c2c0a03459acd4	Bacteria	Firmicutes	Clostridia	Clostridiales	Ruminococcaceae	Ruminococcaceae UCG-005	SB0-SB4	0.166023	0.586076	0.917398
30715d5870b2ae129c4345266473f2c4	Bacteria	Firmicutes	Negativicutes	Selenomonadales	Veillonellaceae	Veillonella	SB0-SB4	0.0595818	0.568637	0.918494
693074b2ba3417ceea54d2d049763b0c	Bacteria	Firmicutes	Clostridia	Clostridiales	Lachnospiraceae	Lachnospiraceae UCG-004	SB0-SB4	0.195769	0.599713	0.918728
83301f308e5a939e7d7f215dd7831e87	Bacteria	Firmicutes	Clostridia	Clostridiales	Ruminococcaceae	Intestinimonas	SB0-SB4	0.102159	0.598305	0.919295
52bcf376446b090cad69372abda71a0b	Bacteria	Proteobacteria	Gammaproteobacteria	Betaproteobacteriales	Burkholderiaceae	Parasutterella	SB0-SB4	-0.0768608	0.613597	0.921111
ba0da2b2ca07458672abf53bd5c492eb	Bacteria	Firmicutes	Clostridia	Clostridiales	Lachnospiraceae	Lachnospiraceae UCG-010	SB0-SB4	0.0509108	0.621205	0.922732
525e9be8c02ea5f26d390dceba0af095	Bacteria	Firmicutes	Clostridia	Clostridiales	Lachnospiraceae	Marvinbryantia	SB0-SB4	-0.215113	0.635503	0.925475
c031424c8d2c7257b837321638a642d3	Bacteria	Firmicutes	Clostridia	Clostridiales	Lachnospiraceae	Roseburia	SB0-SB4	0.0161004	0.715891	0.943885
6832c37a17089bbf40916c7ed61bae57	Bacteria	Firmicutes	Clostridia	Clostridiales	Ruminococcaceae	Butyricicoccus	SB0-SB4	0.0768146	0.709378	0.943934
566f0f54d888757635d25307e6b79d90	Bacteria	Firmicutes	Clostridia	Clostridiales	Lachnospiraceae	Anaerostipes	SB0-SB4	0.0671898	0.722659	0.94453
04cd2c35ecae0c645d522dbe906ed56d	Bacteria	Firmicutes	Clostridia	Clostridiales	Ruminococcaceae	Faecalibacterium	SB0-SB7	-0.29124	0.0152208	0.551659
4267053b3ea4156d0554ba32de70b527	Bacteria	Firmicutes	Clostridia	Clostridiales	Family XIII	Family XIII AD3011 group	SB0-SB7	1.04802	0.0889437	0.70223
2a402f92d439cd52ca69a0126f7cffee	Bacteria	Firmicutes	Bacilli	Lactobacillales	Streptococcaceae	Streptococcus	SB0-SB7	1.12167	0.0762274	0.706601
4e7168ef24c96a04dd0bc4b7176b7c51	Bacteria	Firmicutes	Clostridia	Clostridiales	Clostridiales vadinBB60 group	uncultured bacterium	SB0-SB7	-0.915512	0.168693	0.762885
9aa822617b1d40431d58c89ea340e587	Bacteria	Firmicutes	Clostridia	Clostridiales	Peptostreptococcaceae	Intestinibacter	SB0-SB7	1.02832	0.268233	0.812357
d2e7c36d8d86585f8d09c4117630fe97	Bacteria	Firmicutes	Clostridia	Clostridiales	Lachnospiraceae	Howardella	SB0-SB7	-0.811754	0.329707	0.82529
68be2d595aef97efd385e6213fdc54a4	Bacteria	Firmicutes	Clostridia	Clostridiales	Lachnospiraceae	Lachnoclostridium	SB0-SB7	-0.520437	0.137383	0.825948
8939415b571e561392ac35b88a59e9cb	Bacteria	Firmicutes	Clostridia	Clostridiales	Ruminococcaceae	Ruminococcaceae UCG-013	SB0-SB7	-0.448026	0.233266	0.838541
6987735d65e4a5ff8a195036122a04ea	Bacteria	Firmicutes	Clostridia	Clostridiales	Clostridiales vadinBB60 group	gut metagenome	SB0-SB7	0.851096	0.311131	0.839663
3abeff60c65b7e18834343d495296657	Bacteria	Firmicutes	Clostridia	Clostridiales	Ruminococcaceae	Negativibacillus	SB0-SB7	-0.912016	0.342361	0.842153
6351224ba53fdeb6ec34ca30c25b9f43	Bacteria	Firmicutes	Clostridia	Clostridiales	Ruminococcaceae	Ruminococcaceae NK4A214 group	SB0-SB7	-0.350914	0.335679	0.842649
38b98d526edc6781b4834afc28b842a7	Bacteria	Firmicutes	Clostridia	Clostridiales	Ruminococcaceae	Ruminococcaceae UCG-002	SB0-SB7	-0.300427	0.299481	0.847961
1850c919543bb3c5e322975dc2a421c3	Bacteria	Firmicutes	Bacilli	Lactobacillales	Lactobacillaceae	Lactobacillus	SB0-SB7	0.835869	0.3766	0.851726
4303efd21087234811439aa91d7297a8	Bacteria	Proteobacteria	Deltaproteobacteria	Desulfovibrionales	Desulfovibrionaceae	uncultured	SB0-SB7	0.936349	0.322079	0.853624
43bdf98f98826a7340faa245928bca24	Bacteria	Firmicutes	Clostridia	Clostridiales	Peptostreptococcaceae	Terrisporobacter	SB0-SB7	0.684087	0.372197	0.855136
22374adf7181fc5f9572ec642cff3166	Bacteria	Firmicutes	Clostridia	Clostridiales	Christensenellaceae	uncultured	SB0-SB7	-0.778415	0.397149	0.861412
c80c0b6ce3f1da21304517ab70d6036f	Bacteria	Proteobacteria	Deltaproteobacteria	Desulfovibrionales	Desulfovibrionaceae	Desulfovibrio	SB0-SB7	-0.408676	0.442062	0.862416
901f00564f34e41a00dc8bd74839c3da	Bacteria	Firmicutes	Clostridia	Clostridiales	Peptococcaceae	uncultured	SB0-SB7	-0.861581	0.357723	0.864482
021b5307cd4506000bc48b8fd876f581	Bacteria	Bacteroidetes	Bacteroidia	Bacteroidales	Prevotellaceae	Paraprevotella	SB0-SB7	-0.403482	0.357511	0.865069
0bc51d57173d04a99403903c53c39279	Bacteria	Firmicutes	Clostridia	Clostridiales	Lachnospiraceae	[Eubacterium] ventriosum group	SB0-SB7	0.655273	0.410118	0.866809
554807dd01aa05ce4bf85febbc47d8e4	Bacteria	Firmicutes	Clostridia	Clostridiales	Ruminococcaceae	Ruminococcus 1	SB0-SB7	0.176015	0.358666	0.872783
98e8a948170be045ea36b1e6f3a2f293	Bacteria	Actinobacteria	Coriobacteriia	Coriobacteriales	Eggerthellaceae	uncultured	SB0-SB7	-0.384631	0.449176	0.873251
734524e7100c92dca5ee9e036ca1bae4	Bacteria	Firmicutes	Clostridia	Clostridiales	Lachnospiraceae	[Eubacterium] oxidoreducens group	SB0-SB7	-0.817736	0.397883	0.87448
e2a15f8de4145bbbecb08a1b81255ee9	Bacteria	Bacteroidetes	Bacteroidia	Bacteroidales	Barnesiellaceae	Barnesiella	SB0-SB7	-0.315189	0.387637	0.874539
dd504ccea85b4b141b9aad500e292bb1	Bacteria	Firmicutes	Clostridia	Clostridiales	Ruminococcaceae	Ruminococcaceae UCG-003	SB0-SB7	-0.164765	0.41218	0.875309
facff5bc397e2b17bf70defc1e3c1f56	Bacteria	Bacteroidetes	Bacteroidia	Bacteroidales	Marinifilaceae	Butyricimonas	SB0-SB7	-0.375114	0.358135	0.877726
4872e030c93ef5d9c181498b705d067d	Bacteria	Firmicutes	Clostridia	Clostridiales	Ruminococcaceae	Ruminococcus 2	SB0-SB7	0.125771	0.406032	0.877793
178fed3494d7fb5769c52041a31e1c29	Bacteria	Proteobacteria	Gammaproteobacteria	Betaproteobacteriales	Burkholderiaceae	Oxalobacter	SB0-SB7	-0.554358	0.440722	0.879126
fbf7663d633c12d646e300f0c2803603	Bacteria	Tenericutes	Mollicutes	Mollicutes RF39	metagenome	metagenome	SB0-SB7	-0.378297	0.451202	0.880713
919f5a40d936ab6ec676bbb11997754d	Bacteria	Proteobacteria	Gammaproteobacteria	Aeromonadales	Succinivibrionaceae	Succinivibrio	SB0-SB7	-0.00134797	0.457526	0.880988
452af94e7bd43293fa70fac351a23175	Bacteria	Firmicutes	Clostridia	Clostridiales	Lachnospiraceae	Coprococcus 2	SB0-SB7	-0.229246	0.402037	0.881537
55ce2d6e3d67110dedb82c82b84fb381	Bacteria	Firmicutes	Clostridia	Clostridiales	Lachnospiraceae	Butyrivibrio	SB0-SB7	-0.0455025	0.473757	0.884714
6a021b141a780e5c3667f77fd4d83078	Bacteria	Firmicutes	Negativicutes	Selenomonadales	Veillonellaceae	Dialister	SB0-SB7	-0.176705	0.46592	0.886907
d7d35530d098e32b90ec39b6ca508a4b	Bacteria	Proteobacteria	Alphaproteobacteria	Rhodospirillales	uncultured	gut metagenome	SB0-SB7	-0.169848	0.475526	0.8876
3c96f437a2ea603153de875a46ea3787	Bacteria	Firmicutes	Erysipelotrichia	Erysipelotrichales	Erysipelotrichaceae	[Clostridium] innocuum group	SB0-SB7	-0.0124263	0.479033	0.888083
3dcff454a042ac1bb2c2c0a03459acd4	Bacteria	Firmicutes	Clostridia	Clostridiales	Ruminococcaceae	Ruminococcaceae UCG-005	SB0-SB7	-0.152264	0.444809	0.888683
171bf33b2ea7abac5080cd1037331e46	Bacteria	Bacteroidetes	Bacteroidia	Bacteroidales	Marinifilaceae	Sanguibacteroides	SB0-SB7	-0.363803	0.460546	0.888727
59a0e02b63e429aa5577d129be8ff22c	Bacteria	Bacteroidetes	Bacteroidia	Flavobacteriales	Flavobacteriaceae	uncultured	SB0-SB7	-0.228796	0.504172	0.889142
6d5ab64fa48ba5e504485fa96a7ede4b	Bacteria	Firmicutes	Clostridia	Clostridiales	Lachnospiraceae	GCA-900066575	SB0-SB7	0.775808	0.435727	0.889504
5004a37342a5f1d880c8c2caf4541499	Bacteria	Firmicutes	Clostridia	Clostridiales	Lachnospiraceae	Dorea	SB0-SB7	-0.0548397	0.445207	0.890009
25f2f38ab73a4ae8e63807c29490a81b	Bacteria	Firmicutes	Erysipelotrichia	Erysipelotrichales	Erysipelotrichaceae	Firmicutes bacterium CAG:345	SB0-SB7	-0.211266	0.472084	0.89026
beeec96ebd50ee5e7b1c7b6d903cb546	Bacteria	Firmicutes	Clostridia	Clostridiales	Ruminococcaceae	Ruminiclostridium 6	SB0-SB7	0.423614	0.437471	0.890286
784ca6f9d9086be0e64fb06b8684b075	Bacteria	Actinobacteria	Coriobacteriia	Coriobacteriales	Eggerthellaceae	Eggerthella	SB0-SB7	0.520124	0.497034	0.891126
f91e133e4589a8a408bb74bc3d8d1b3c	Bacteria	Firmicutes	Clostridia	Clostridiales	Ruminococcaceae	GCA-900066225	SB0-SB7	0.469681	0.489333	0.89204
b7763eb01614806270ceb24d0a5ba148	Bacteria	Tenericutes	Mollicutes	Izimaplasmatales	gut metagenome	gut metagenome	SB0-SB7	-0.399306	0.469204	0.892601
07ce15f68e76cda8430e939219c8ebae	Bacteria	Lentisphaerae	Lentisphaeria	Victivallales	Victivallaceae	uncultured rumen bacterium	SB0-SB7	0.15643	0.493042	0.892677
c9359af4e1045743e4de7d6b3618765d	Bacteria	Bacteroidetes	Bacteroidia	Bacteroidales	Prevotellaceae	Prevotella 2	SB0-SB7	-0.0123352	0.501377	0.893157
bb98f7717eb88f016f73a3891a5d5c08	Bacteria	Firmicutes	Clostridia	DTU014	uncultured bacterium	uncultured bacterium	SB0-SB7	0.349476	0.499814	0.893254
82eae4e5775069ab12cf0590afcae3cf	Bacteria	Firmicutes	Negativicutes	Selenomonadales	Veillonellaceae	Mitsuokella	SB0-SB7	0.132023	0.483495	0.895106
be3a4fe21d33f19c1cbb7079d2b3f878	Bacteria	Firmicutes	Clostridia	Clostridiales	Lachnospiraceae	[Ruminococcus] gnavus group	SB0-SB7	-0.215699	0.500413	0.895112
c83b8738775970faf28f8cc2efef8b2d	Bacteria	Firmicutes	Erysipelotrichia	Erysipelotrichales	Erysipelotrichaceae	Erysipelotrichaceae UCG-003	SB0-SB7	0.304636	0.460366	0.895149
db1ddfb6246977fe0d747edd43a203c5	Bacteria	Proteobacteria	Deltaproteobacteria	Desulfovibrionales	Desulfovibrionaceae	Mailhella	SB0-SB7	-0.071632	0.470294	0.896106
566f0f54d888757635d25307e6b79d90	Bacteria	Firmicutes	Clostridia	Clostridiales	Lachnospiraceae	Anaerostipes	SB0-SB7	-0.220535	0.396955	0.896124
7aeb545656bf562eb3646f68a8ac253c	Bacteria	Firmicutes	Clostridia	Clostridiales	Ruminococcaceae	Fournierella	SB0-SB7	0.528957	0.449895	0.896199
37a44415eb4f0134ed2fa79c25033154	Bacteria	Bacteroidetes	Bacteroidia	Bacteroidales	Barnesiellaceae	uncultured	SB0-SB7	0.383598	0.466452	0.896385
84ab338d14e1ae9c3dea136af6385b98	Bacteria	Firmicutes	Clostridia	Clostridiales	Clostridiaceae 1	Clostridium sensu stricto 1	SB0-SB7	0.405772	0.418254	0.896454
da532c91d4868d7d9849a387feb07b11	Bacteria	Bacteroidetes	Bacteroidia	Bacteroidales	Prevotellaceae	Alloprevotella	SB0-SB7	0.0950113	0.490274	0.896613
ec5ef30e062724f364ad45514174f316	Bacteria	Firmicutes	Clostridia	Clostridiales	Lachnospiraceae	Coprococcus 3	SB0-SB7	-0.135372	0.463323	0.896803
0f91cda7998537da0818642769fa3a44	Bacteria	Actinobacteria	Actinobacteria	Actinomycetales	Actinomycetaceae	Actinomyces	SB0-SB7	0.26901	0.483195	0.897122
18ee75067a8883958b33538c33953e43	Bacteria	Firmicutes	Clostridia	Clostridiales	Family XIII	[Eubacterium] brachy group	SB0-SB7	0.0336305	0.496946	0.897249
f2fc6962ed906e5f853b9d5c024c253a	Bacteria	Actinobacteria	Coriobacteriia	Coriobacteriales	uncultured	uncultured bacterium	SB0-SB7	-0.0877232	0.496689	0.897277
102378085ed65b889461af9d6791c0a2	Bacteria	Bacteroidetes	Bacteroidia	Bacteroidales	Prevotellaceae	Prevotella 9	SB0-SB7	0.0749983	0.466425	0.897615
4f9ba3849f5b975afba7dfa747103cd1	Bacteria	Tenericutes	Mollicutes	Izimaplasmatales	uncultured organism	uncultured organism	SB0-SB7	-0.359834	0.471663	0.89771
84cc6ac4a3feb4ee34767ff19b6bd01f	Bacteria	Firmicutes	Clostridia	Clostridiales	Ruminococcaceae	Ruminococcaceae UCG-008	SB0-SB7	-0.257429	0.474476	0.89843
1ddd1af0797a4cc59ee0aabd715c2126	Bacteria	Firmicutes	Clostridia	Clostridiales	Ruminococcaceae	Flavonifractor	SB0-SB7	0.613167	0.464485	0.898901
5d70b854c3374ae466440f491b124b6d	Bacteria	Firmicutes	Clostridia	Clostridiales	Family XIII	Mogibacterium	SB0-SB7	-0.126746	0.511978	0.899134
eb685cc53b226980ee7b6f6f2445281a	Bacteria	Proteobacteria	Alphaproteobacteria	Rhodospirillales	uncultured	Azospirillum sp. 47_25	SB0-SB7	0.0498909	0.500979	0.899647
7c90a250e65d6fd40cd901c6374f87f6	Bacteria	Firmicutes	Erysipelotrichia	Erysipelotrichales	Erysipelotrichaceae	Solobacterium	SB0-SB7	0.166003	0.503971	0.899691
dccc036605fa194bf8c4eab87ad00edd	Bacteria	Firmicutes	Clostridia	Clostridiales	Lachnospiraceae	Lachnospira	SB0-SB7	-0.287864	0.450762	0.899706
bda9e8a75886ac4630ff7d469de0eef0	Bacteria	Firmicutes	Negativicutes	Selenomonadales	Veillonellaceae	Allisonella	SB0-SB7	0.0219949	0.494831	0.899931
259979b1e943c976c42a56f124b782c7	Bacteria	Firmicutes	Clostridia	Clostridiales	Ruminococcaceae	Ruminococcaceae UCG-010	SB0-SB7	-0.234918	0.484959	0.900396
361386394d956a5e9e9b49ecba99192c	Bacteria	Firmicutes	Clostridia	Clostridiales	Ruminococcaceae	Ruminococcaceae UCG-004	SB0-SB7	0.178853	0.468792	0.900403
fb61fc3016b4c78a1cdee2601aac5d23	Bacteria	Bacteroidetes	Bacteroidia	Bacteroidales	Tannerellaceae	Parabacteroides	SB0-SB7	0.232999	0.433379	0.900614
22fb08b76cd5006c9ddf76bd6862e3bf	Bacteria	Bacteroidetes	Bacteroidia	Bacteroidales	Prevotellaceae	uncultured	SB0-SB7	0.0252238	0.502027	0.900747
e20d6b788f565d254f999d4f8a115e24	Bacteria	Lentisphaerae	Lentisphaeria	Victivallales	Victivallaceae	uncultured organism	SB0-SB7	0.452525	0.475913	0.900802
c76886d04fa8136cf82e6f6748888ac0	Archaea	Euryarchaeota	Methanobacteria	Methanobacteriales	Methanobacteriaceae	Methanosphaera	SB0-SB7	0.497136	0.497976	0.901447
08c2e0a6f46544046e771c22f6882881	Bacteria	Firmicutes	Clostridia	Clostridiales	Caldicoprobacteraceae	Caldicoprobacter	SB0-SB7	-0.234442	0.498024	0.901808
0d33b3b8682278db3459d146aa4b456d	Bacteria	Firmicutes	Clostridia	Clostridiales	Lachnospiraceae	Tyzzerella	SB0-SB7	-0.244716	0.490367	0.902046
eb6a8bed5d479e8577967ee159b3b4b0	Bacteria	Tenericutes	Mollicutes	Anaeroplasmatales	Anaeroplasmataceae	Anaeroplasma	SB0-SB7	-0.0758361	0.526622	0.902085
ff65d50ad93e9f6ef13f034964004758	Bacteria	Bacteroidetes	Bacteroidia	Bacteroidales	Prevotellaceae	Prevotellaceae NK3B31 group	SB0-SB7	0.0919086	0.513832	0.902152
0ede87a469a5fc938c94666da29b1d10	Bacteria	Firmicutes	Clostridia	Clostridiales	Lachnospiraceae	Moryella	SB0-SB7	0.569706	0.496201	0.902248
795c76c0305956629a470ed2489ececd	Bacteria	Firmicutes	Bacilli	Lactobacillales	Streptococcaceae	Lactococcus	SB0-SB7	0.499138	0.472419	0.902268
d5ac638a7b354f49d1d2692cede2413f	Bacteria	Bacteroidetes	Bacteroidia	Bacteroidales	Prevotellaceae	Prevotellaceae UCG-001	SB0-SB7	-0.134117	0.474908	0.903074
6523e3596c5335a6a87632820d11878d	Bacteria	Bacteroidetes	Bacteroidia	Bacteroidales	uncultured	gut metagenome	SB0-SB7	-0.0414795	0.495974	0.903565
0b49c4620806e826999fa8240f619a73	Bacteria	Firmicutes	Clostridia	Clostridiales	Lachnospiraceae	[Ruminococcus] gauvreauii group	SB0-SB7	0.136547	0.515051	0.903891
0a2d40791ab09b809ff420ce92f04022	Bacteria	Firmicutes	Clostridia	Clostridiales	Ruminococcaceae	Ruminococcaceae UCG-014	SB0-SB7	0.0388322	0.494707	0.903917
8cffeb2621ebdb8d4bda794977f1c560	Bacteria	Lentisphaerae	Lentisphaeria	Victivallales	vadinBE97	Bacteroidales bacterium 55_9	SB0-SB7	-0.307015	0.502499	0.903969
71816651f197351907d5d0c3e11a4f53	Bacteria	Bacteroidetes	Bacteroidia	Bacteroidales	Prevotellaceae	Prevotella 7	SB0-SB7	-0.264166	0.502163	0.904343
4155f0fd5288a443f72a299c87f96e62	Bacteria	Cyanobacteria	Melainabacteria	Gastranaerophilales	Candidatus Melainabacteria bacterium MEL.A1	Candidatus Melainabacteria bacterium MEL.A1	SB0-SB7	0.181225	0.511348	0.904376
4b3bbbd448b8894b9ebd61e59de90d12	Bacteria	Bacteroidetes	Bacteroidia	Bacteroidales	Muribaculaceae	uncultured organism	SB0-SB7	-0.00522736	0.479538	0.904432
4269084e589b7f536cff9cff132cf1a1	Bacteria	Proteobacteria	Gammaproteobacteria	Betaproteobacteriales	Burkholderiaceae	Sutterella	SB0-SB7	-0.0469497	0.469304	0.904625
1907d3b3775c29fae996fa6a6f7dc0f8	Bacteria	Cyanobacteria	Melainabacteria	Gastranaerophilales	uncultured bacterium	uncultured bacterium	SB0-SB7	-1.61916e-05	0.524851	0.904682
dfbd532c0039041084a20f956ec18352	Bacteria	Firmicutes	Erysipelotrichia	Erysipelotrichales	Erysipelotrichaceae	Erysipelotrichaceae UCG-004	SB0-SB7	-0.124206	0.523049	0.905025
b1b60c2b53b0215f40aea999021efa65	Bacteria	Actinobacteria	Coriobacteriia	Coriobacteriales	Eggerthellaceae	Adlercreutzia	SB0-SB7	0.244797	0.491133	0.905185
763eb351f8e0f5e8c681c965be3c7e9d	Bacteria	Bacteroidetes	Bacteroidia	Bacteroidales	Rikenellaceae	Rikenellaceae RC9 gut group	SB0-SB7	-0.0874331	0.501951	0.905331
a171b367f8921394185279dc645d0205	Bacteria	Firmicutes	Erysipelotrichia	Erysipelotrichales	Erysipelotrichaceae	Erysipelatoclostridium	SB0-SB7	0.359233	0.526111	0.905397
235c1bfa2687828719188b26001ea00f	Bacteria	Lentisphaerae	Lentisphaeria	Victivallales	Victivallaceae	Victivallis	SB0-SB7	0.350784	0.508743	0.905409
156bc91547e4f85473bffbdbb5886e82	Bacteria	Firmicutes	Clostridia	Clostridiales	Lachnospiraceae	[Eubacterium] eligens group	SB0-SB7	0.168632	0.492558	0.905483
6832c37a17089bbf40916c7ed61bae57	Bacteria	Firmicutes	Clostridia	Clostridiales	Ruminococcaceae	Butyricicoccus	SB0-SB7	-0.248089	0.456636	0.905487
6fffeb85b1cdd07c869cfb8d10489b67	Bacteria	Firmicutes	Clostridia	Clostridiales	Peptostreptococcaceae	Romboutsia	SB0-SB7	-0.247812	0.481279	0.905645
216ab14cdcf78c599f7d25cf996cc9f5	Bacteria	Bacteroidetes	Bacteroidia	Bacteroidales	Bacteroidaceae	Bacteroides	SB0-SB7	-0.0315851	0.531503	0.906113
365b40202dd79cb049ade42aa67c452b	Bacteria	Firmicutes	Clostridia	Clostridiales	Lachnospiraceae	[Eubacterium] xylanophilum group	SB0-SB7	-0.190456	0.486875	0.906154
b41f167ea76fc0bdfdcedbe3c0fd0d30	Bacteria	Firmicutes	Clostridia	Clostridiales	Ruminococcaceae	Ruminococcaceae UCG-009	SB0-SB7	0.406182	0.497492	0.906866
36882d2138286b4806d32168ec440d44	Bacteria	Firmicutes	Clostridia	Clostridiales	Lachnospiraceae	Coprococcus 1	SB0-SB7	0.110761	0.460705	0.907604
14562ba82406c8a9c732b2fad72df50f	Bacteria	Firmicutes	Erysipelotrichia	Erysipelotrichales	Erysipelotrichaceae	Holdemanella	SB0-SB7	0.113482	0.522595	0.907732
1314dc91404eec306796aa6ea8550bf2	Bacteria	Firmicutes	Clostridia	Clostridiales	Lachnospiraceae	[Eubacterium] ruminantium group	SB0-SB7	0.218548	0.500171	0.90893
306ff398fe60da5e1ac2c9ee5ba71c5f	Bacteria	Bacteroidetes	Bacteroidia	Bacteroidales	Muribaculaceae	metagenome	SB0-SB7	-0.0227932	0.482159	0.909003
ce67fa9bcb494d96101e08fc3c60fc12	Bacteria	Proteobacteria	Gammaproteobacteria	Enterobacteriales	Enterobacteriaceae	Escherichia-Shigella	SB0-SB7	-0.460094	0.514242	0.909284
baba8233ec236157b1cf931d11aaac08	Bacteria	Actinobacteria	Coriobacteriia	Coriobacteriales	Eggerthellaceae	Senegalimassilia	SB0-SB7	0.00687735	0.528916	0.909442
0171657e47f3806c5f07c6edc9aeba07	Bacteria	Firmicutes	Erysipelotrichia	Erysipelotrichales	Erysipelotrichaceae	Catenibacterium	SB0-SB7	-0.0138296	0.541346	0.909671
bfcc9adf19ba7cf69e40864da3b95ece	Bacteria	Actinobacteria	Coriobacteriia	Coriobacteriales	Atopobiaceae	Olsenella	SB0-SB7	-0.0846882	0.516845	0.909915
83301f308e5a939e7d7f215dd7831e87	Bacteria	Firmicutes	Clostridia	Clostridiales	Ruminococcaceae	Intestinimonas	SB0-SB7	0.16013	0.523802	0.910018
c28a8c1904009322ff13fb1b2eea5c41	Bacteria	Verrucomicrobia	Verrucomicrobiae	Verrucomicrobiales	Akkermansiaceae	Akkermansia	SB0-SB7	0.0229901	0.509527	0.910088
57df34536c95e58ae6f5aebd91cdad7e	Bacteria	Firmicutes	Clostridia	Clostridiales	Ruminococcaceae	Subdoligranulum	SB0-SB7	-0.031418	0.514138	0.910099
eeccd439a00a9ec0978448b57c0e4cc5	Bacteria	Tenericutes	Mollicutes	Mollicutes RF39	gut metagenome	gut metagenome	SB0-SB7	0.0970791	0.525725	0.910343
6ae00c2ec3d7e62edf1059c80c798320	Bacteria	Firmicutes	Clostridia	Clostridiales	Ruminococcaceae	Ruminiclostridium 5	SB0-SB7	-0.279884	0.519168	0.910383
d7cfbc1d2b086949c420f6755837ac78	Bacteria	Proteobacteria	Alphaproteobacteria	Rhodospirillales	uncultured	uncultured bacterium	SB0-SB7	0.188948	0.533525	0.911167
59f387e584df269c8dc9284a280b9d72	Bacteria	Firmicutes	Clostridia	Clostridiales	Lachnospiraceae	CAG-56	SB0-SB7	-0.270008	0.513529	0.911243
ae3929fbbc168e27f081738fc081e2a5	Bacteria	Firmicutes	Clostridia	Clostridiales	Ruminococcaceae	Ruminiclostridium 9	SB0-SB7	-0.401878	0.489937	0.911621
dd87432f9b756c78b2af4ec6f4d14759	Bacteria	Actinobacteria	Coriobacteriia	Coriobacteriales	Eggerthellaceae	Enterorhabdus	SB0-SB7	-0.108453	0.506931	0.911755
a90da2072a4688b8cfd2be8e86cd3455	Bacteria	Firmicutes	Erysipelotrichia	Erysipelotrichales	Erysipelotrichaceae	uncultured	SB0-SB7	0.226948	0.556676	0.913038
721730636ef12b5bd161000cc75a3c4c	Bacteria	Firmicutes	Clostridia	Clostridiales	Clostridiales vadinBB60 group	uncultured organism	SB0-SB7	-0.0639957	0.553647	0.913088
1eabdef982e6fb3dca366b4fc00d476c	Bacteria	Firmicutes	Clostridia	Clostridiales	Lachnospiraceae	[Bacteroides] pectinophilus group	SB0-SB7	-0.0892232	0.527285	0.913449
8c64f64ceee077b790d10f4f4cc1c2ad	Bacteria	Firmicutes	Clostridia	Clostridiales	Family XIII	Family XIII UCG-001	SB0-SB7	0.254423	0.545343	0.913545
e3b7c0f5993a808a1d5a79a702ff29e3	Bacteria	Firmicutes	Erysipelotrichia	Erysipelotrichales	Erysipelotrichaceae	Holdemania	SB0-SB7	-0.161034	0.564357	0.914032
45f0bdf88d033c08c6c3c7bd3ac38326	Bacteria	Firmicutes	Clostridia	Clostridiales	Defluviitaleaceae	Defluviitaleaceae UCG-011	SB0-SB7	0.0820905	0.567836	0.91409
03a84e4338b2ff13755cf987ca1d9858	Bacteria	Firmicutes	Clostridia	Clostridiales	Peptococcaceae	Peptococcus	SB0-SB7	-0.359749	0.537176	0.914948
b4a156d60749daec76e38b49e420f221	Bacteria	Actinobacteria	Coriobacteriia	Coriobacteriales	Eggerthellaceae	Slackia	SB0-SB7	0.250707	0.528737	0.915317
40fec731e682be20117bac673327b37b	Bacteria	Actinobacteria	Actinobacteria	Bifidobacteriales	Bifidobacteriaceae	Bifidobacterium	SB0-SB7	0.0132894	0.520474	0.915391
d3a19ec70a2cdb875a45b73789bcee9c	Bacteria	Firmicutes	Clostridia	Clostridiales	Ruminococcaceae	CAG-352	SB0-SB7	0.0706714	0.556307	0.915406
90babb45be91b28dd6373e316223dc38	Bacteria	Firmicutes	Clostridia	Clostridiales	Ruminococcaceae	Candidatus Soleaferrea	SB0-SB7	-0.291121	0.545497	0.915549
ac3fb1069837b635f2397665e2ccb694	Bacteria	Lentisphaerae	Lentisphaeria	Victivallales	vadinBE97	uncultured bacterium	SB0-SB7	0.117965	0.544483	0.916147
7417d6257b112608743681b2d7570485	Bacteria	Firmicutes	Clostridia	Clostridiales	Lachnospiraceae	Tyzzerella 3	SB0-SB7	0.169435	0.537977	0.916755
f4c053e67f5e56f9d8b9aa70d6519791	Bacteria	Firmicutes	Clostridia	Clostridiales	Lachnospiraceae	Lachnospiraceae UCG-003	SB0-SB7	0.0527444	0.562511	0.916822
7529f1893957563f335014515840dbcf	Bacteria	Proteobacteria	Gammaproteobacteria	Pasteurellales	Pasteurellaceae	Haemophilus	SB0-SB7	-0.0747524	0.551554	0.916991
2af6c41477b65e9552d39af066c0c90d	Bacteria	Bacteroidetes	Bacteroidia	Bacteroidales	Muribaculaceae	uncultured bacterium	SB0-SB7	-0.0631144	0.563472	0.917401
693074b2ba3417ceea54d2d049763b0c	Bacteria	Firmicutes	Clostridia	Clostridiales	Lachnospiraceae	Lachnospiraceae UCG-004	SB0-SB7	-0.253097	0.558694	0.91774
b8efb9a7a3bc5486c90d9d96a309c736	Bacteria	Firmicutes	Erysipelotrichia	Erysipelotrichales	Erysipelotrichaceae	Turicibacter	SB0-SB7	-0.0433793	0.54904	0.917979
800d61bd6edd9a2509d097fb2502064a	Bacteria	Tenericutes	Mollicutes	Mollicutes RF39	uncultured bacterium	uncultured bacterium	SB0-SB7	-0.20277	0.564172	0.918296
30715d5870b2ae129c4345266473f2c4	Bacteria	Firmicutes	Negativicutes	Selenomonadales	Veillonellaceae	Veillonella	SB0-SB7	0.137233	0.554717	0.918356
afa67688a07186322da110fb95b7280e	Bacteria	Firmicutes	Clostridia	Clostridiales	Lachnospiraceae	Fusicatenibacter	SB0-SB7	0.0237924	0.526817	0.918445
6e80ad4e6850375ac18832fb57afa91b	Bacteria	Firmicutes	Negativicutes	Selenomonadales	Acidaminococcaceae	Phascolarctobacterium	SB0-SB7	0.0370633	0.537104	0.918477
44c68e446447ecb146ab3f1c2ea31ec5	Bacteria	Bacteroidetes	Bacteroidia	Bacteroidales	Barnesiellaceae	Coprobacter	SB0-SB7	-0.0347402	0.548714	0.918478
f889fb835c5e55e3c9d1ecf009fc1f3f	Bacteria	Firmicutes	Clostridia	Clostridiales	Lachnospiraceae	[Eubacterium] hallii group	SB0-SB7	0.0608103	0.513345	0.918869
52bcf376446b090cad69372abda71a0b	Bacteria	Proteobacteria	Gammaproteobacteria	Betaproteobacteriales	Burkholderiaceae	Parasutterella	SB0-SB7	-0.00188607	0.555716	0.921018
d908ad87310b992045210575ccffbae8	Bacteria	Actinobacteria	Coriobacteriia	Coriobacteriales	Coriobacteriales Incertae Sedis	uncultured	SB0-SB7	0.155714	0.565776	0.92124
2c55bc7cb391ca9268f5a410907936a0	Bacteria	Firmicutes	Clostridia	Clostridiales	Lachnospiraceae	Lachnospiraceae NK4A136 group	SB0-SB7	-0.158949	0.512539	0.921368
5e6b5ae64f6b145e8b5b8fd5aaae42a7	Bacteria	Firmicutes	Clostridia	Clostridiales	Ruminococcaceae	Oscillospira	SB0-SB7	-0.034049	0.553023	0.921922
c8d370b5b9aff81537138802815162d1	Bacteria	Firmicutes	Clostridia	Clostridiales	Ruminococcaceae	DTU089	SB0-SB7	0.0668088	0.566508	0.92206
aaed3fe05575b505d04db774537029af	Bacteria	Actinobacteria	Coriobacteriia	Coriobacteriales	Coriobacteriaceae	Collinsella	SB0-SB7	-0.0510625	0.558926	0.923862
570e85a523ad4bbf2c1c22b8803cfb5d	Bacteria	Verrucomicrobia	Verrucomicrobiae	Opitutales	Puniceicoccaceae	uncultured	SB0-SB7	-0.144288	0.558975	0.924018
fdfb3eb8434a41f67807e0008eb9b755	Bacteria	Bacteroidetes	Bacteroidia	Bacteroidales	Marinifilaceae	Odoribacter	SB0-SB7	-0.0553155	0.605069	0.925518
1fad48b2ea25b073e8613851629f37ca	Bacteria	Firmicutes	Clostridia	Clostridiales	Lachnospiraceae	Lachnospiraceae ND3007 group	SB0-SB7	0.0888618	0.586571	0.925521
6a15f8b3b2d89e3eaa81084381a04d23	Bacteria	Proteobacteria	Deltaproteobacteria	Desulfovibrionales	Desulfovibrionaceae	Bilophila	SB0-SB7	-0.214979	0.584229	0.927501
7e090751ecd5d77f7f623df758ca56b5	Bacteria	Firmicutes	Clostridia	Clostridiales	Lachnospiraceae	Lachnospiraceae UCG-008	SB0-SB7	0.3044	0.599691	0.928859
fefca26d48adc5964ac2a5bc548b3522	Bacteria	Firmicutes	Clostridia	Clostridiales	Ruminococcaceae	[Eubacterium] coprostanoligenes group	SB0-SB7	0.00518064	0.583724	0.930457
660c3579edff9b972298a6f4a0b22d94	Bacteria	Firmicutes	Clostridia	Clostridiales	Lachnospiraceae	Lachnospiraceae FCS020 group	SB0-SB7	-0.024751	0.621184	0.931011
ba0da2b2ca07458672abf53bd5c492eb	Bacteria	Firmicutes	Clostridia	Clostridiales	Lachnospiraceae	Lachnospiraceae UCG-010	SB0-SB7	-0.139168	0.622617	0.931202
9d926dc2965134e02c714a97f2d236cf	Bacteria	Bacteroidetes	Bacteroidia	Bacteroidales	Rikenellaceae	Alistipes	SB0-SB7	-0.0186007	0.634251	0.931297
f5737670db441192c697e285c41b63b1	Bacteria	Firmicutes	Clostridia	Clostridiales	Lachnospiraceae	uncultured	SB0-SB7	0.0817253	0.604055	0.931556
6a573c3ad5695b385fd5fbb490cbf8fa	Bacteria	Firmicutes	Clostridia	Clostridiales	Lachnospiraceae	Blautia	SB0-SB7	0.0198712	0.606395	0.931969
c031424c8d2c7257b837321638a642d3	Bacteria	Firmicutes	Clostridia	Clostridiales	Lachnospiraceae	Roseburia	SB0-SB7	-0.062598	0.5849	0.932408
3d6f1d3d55dd7814de2cb869a5ac9b5e	Bacteria	Firmicutes	Clostridia	Clostridiales	Lachnospiraceae	Lachnospiraceae NC2004 group	SB0-SB7	-0.00812331	0.630721	0.933613
ef2e0f331b28b00c3fb4cb061977f08c	Bacteria	Firmicutes	Clostridia	Clostridiales	Ruminococcaceae	Oscillibacter	SB0-SB7	-0.143086	0.615412	0.935198
8ebfa58135067f25b0442fc122d48a00	Bacteria	Firmicutes	Clostridia	Clostridiales	Lachnospiraceae	Lachnospiraceae UCG-001	SB0-SB7	-0.0602327	0.621707	0.935718
80baf9df93f7bee0ae6f123fcd873cd2	Bacteria	Firmicutes	Clostridia	Clostridiales	Ruminococcaceae	uncultured	SB0-SB7	-0.0400471	0.65912	0.938274
290a7d19d6d9a549a472b449d6b0a22a	Bacteria	Firmicutes	Clostridia	Clostridiales	Lachnospiraceae	Agathobacter	SB0-SB7	0.04386	0.666094	0.943298
4913c2b7422f4621d78bcd57915c9a0a	Archaea	Euryarchaeota	Methanobacteria	Methanobacteriales	Methanobacteriaceae	Methanobrevibacter	SB0-SB7	0.0174124	0.679078	0.943992
525e9be8c02ea5f26d390dceba0af095	Bacteria	Firmicutes	Clostridia	Clostridiales	Lachnospiraceae	Marvinbryantia	SB0-SB7	-0.0681795	0.696339	0.950629
b7b0d243d93e41c810f9d9ce875d8ad2	Bacteria	Firmicutes	Clostridia	Clostridiales	Lachnospiraceae	[Ruminococcus] torques group	SB0-SB7	-0.100752	0.723264	0.95148
74f3167b6e8f0da7e7326c6528fb4820	Bacteria	Firmicutes	Clostridia	Clostridiales	Christensenellaceae	Christensenellaceae R-7 group	SB0-SB7	0.0512346	0.763169	0.958575
we.ep - p-value of Welch’s t-test for each feature
we.eBH - Benjamini-Hochberg corrected p-value for each feature (FDR < 0.05)
RED and bold - Benjamini-Hochberg corrected p-value ≤ 0.05
